# Supplementary material for: nc886 is induced by TGF-β and suppresses the microRNA pathway in ovarian cancer
Source: Nat Commun. 2018 Mar 21;9:1166. doi: 10.1038/s41467-018-03556-7 (PMC5862949; doi:10.1038/s41467-018-03556-7)
Supplement: Supplementary file 4 — Supplementary Data 1 [file 41467_2018_3556_MOESM4_ESM.xlsx]

## Sheet: Supplementary Data File 1
Supplementary Data File 1. Fold changes and p-values of TGF-β- and nc886-induced genes (in Fig. 3a)
GeneID	expression change			p-value
	"SKOV3_nc886" / "SKOV3_vector"	"SKOV3_TGF-b" / "SKOV3_vehicle"		"SKOV3_nc886" / "SKOV3_vector"	"SKOV3_TGF-b" / "SKOV3_vehicle"
273 genes: fc > 0.5 or < -0.5 in both ""SKOV3_nc886" and "SKOV3_TGF-b" (Fig. 3a)
ACP1//ILMN_2344956//Homo sapiens acid phosphatase 1, soluble (ACP1), transcript variant 4, mRNA.//52//2p25.3g	0.606	0.737		0.011	0.011
ACTB//ILMN_1777296//Homo sapiens actin, beta (ACTB), mRNA.//60//7p22.1c	0.59	0.83		0.001	0
ACTG1//ILMN_1704961//Homo sapiens actin, gamma 1 (ACTG1), mRNA.//71//17q25.3f	0.838	1.338		0	0
AIMP2//ILMN_1673252//Homo sapiens aminoacyl tRNA synthetase complex-interacting multifunctional protein 2 (AIMP2), mRNA.//7965//7p22.1b	0.628	0.701		0	0.001
ALDOA//ILMN_1736700//Homo sapiens aldolase A, fructose-bisphosphate (ALDOA), transcript variant 2, mRNA.//226//16p11.2d	0.933	1.131		0	0.029
ALPK2//ILMN_1811238//Homo sapiens alpha-kinase 2 (ALPK2), mRNA.//115701//18q21.31b-q21.32a	0.988	1.387		0	0.012
ALS2CR14//ILMN_1787314//Homo sapiens amyotrophic lateral sclerosis 2 (juvenile) chromosome region, candidate 14 (ALS2CR14), mRNA.//65068//	-0.544	-0.518		0.014	0.004
AMN1//ILMN_1750880//Homo sapiens antagonist of mitotic exit network 1 homolog (S. cerevisiae) (AMN1), mRNA.//196394//12p11.21b	-0.59	-0.989		0	0.003
AMY2A//ILMN_1801303//Homo sapiens amylase, alpha 2A (pancreatic) (AMY2A), mRNA.//279//1p21.1c	-0.536	-0.811		0.001	0.041
APEX1//ILMN_2319344//Homo sapiens APEX nuclease (multifunctional DNA repair enzyme) 1 (APEX1), transcript variant 1, mRNA.//328//14q11.2b	0.669	0.792		0	0.048
ARF4//ILMN_1723884//Homo sapiens ADP-ribosylation factor 4 (ARF4), mRNA.//378//3p14.3a	0.603	0.927		0.001	0
ATG4B//ILMN_2411915//Homo sapiens ATG4 autophagy related 4 homolog B (S. cerevisiae) (ATG4B), transcript variant 2, mRNA.//23192//2q37.3g	0.657	1.094		0	0.035
ATP1B3//ILMN_1654322//Homo sapiens ATPase, Na+/K+ transporting, beta 3 polypeptide (ATP1B3), mRNA. XM_945518//483//3q23c	0.672	0.993		0	0.001
ATP2C1//ILMN_2340565//Homo sapiens ATPase, Ca++ transporting, type 2C, member 1 (ATP2C1), transcript variant 4, mRNA.//27032//3q22.1a	0.645	0.554		0	0.029
ATP5F1//ILMN_1672191//Homo sapiens ATP synthase, H+ transporting, mitochondrial F0 complex, subunit B1 (ATP5F1), nuclear gene encoding mitochondrial protein, mRNA.//515//1p13.2d	0.738	0.928		0	0
ATP6V0D1//ILMN_1795826//Homo sapiens ATPase, H+ transporting, lysosomal 38kDa, V0 subunit d1 (ATP6V0D1), mRNA.//9114//16q22.1b	0.534	1.058		0	0.019
BCYRN1//ILMN_1678757//Homo sapiens brain cytoplasmic RNA 1 (non-protein coding) (BCYRN1), non-coding RNA.//618//2p21a	-0.838	-0.628		0	0.01
BEGAIN//ILMN_1668924//Homo sapiens brain-enriched guanylate kinase-associated homolog (rat) (BEGAIN), mRNA.//57596//14q32.2b	-1.163	-1.442		0	0.003
BIRC3//ILMN_2405684//Homo sapiens baculoviral IAP repeat-containing 3 (BIRC3), transcript variant 2, mRNA.//330//11q22.2a	-1.158	-0.727		0	0.027
BRE//ILMN_2363489//Homo sapiens brain and reproductive organ-expressed (TNFRSF1A modulator) (BRE), transcript variant 3, mRNA.//9577//2p23.2b	0.546	1.089		0	0.002
C10orf116//ILMN_1680110//Homo sapiens chromosome 10 open reading frame 116 (C10orf116), mRNA.//10974//10q23.2a	-0.696	-2.48		0	0
C10orf61//ILMN_1678652//Homo sapiens chromosome 10 open reading frame 61 (C10orf61), transcript variant 1, mRNA.//26123//10q23.33d	0.515	0.75		0	0
C20orf24//ILMN_2283388//Homo sapiens chromosome 20 open reading frame 24 (C20orf24), transcript variant 1, mRNA.//55969//20q11.23a	0.568	0.613		0.001	0.043
C4orf32//ILMN_2069821//Homo sapiens chromosome 4 open reading frame 32 (C4orf32), mRNA.//132720//4q25f	-0.52	-0.7		0	0
CARS//ILMN_1696066//Homo sapiens cysteinyl-tRNA synthetase (CARS), transcript variant 4, mRNA.//833//11p15.4d	-0.803	-0.587		0	0.002
CARS//ILMN_2367469//Homo sapiens cysteinyl-tRNA synthetase (CARS), transcript variant 4, mRNA.//833//11p15.4d	-0.775	-0.803		0	0.014
CAV2//ILMN_1735220//Homo sapiens caveolin 2 (CAV2), transcript variant 1, mRNA.//858//7q31.2b	0.755	0.814		0	0.001
CCNC//ILMN_1798705//Homo sapiens cyclin C (CCNC), transcript variant 1, mRNA.//892//6q16.3a	0.636	1.127		0	0.003
CCNC//ILMN_2409395//Homo sapiens cyclin C (CCNC), transcript variant 2, mRNA.//892//6q16.3a	0.547	0.826		0	0.01
CCT6A//ILMN_1719611//Homo sapiens chaperonin containing TCP1, subunit 6A (zeta 1) (CCT6A), transcript variant 1, mRNA.//908//7p11.2b	0.844	0.662		0	0.01
CCT7//ILMN_1662954//Homo sapiens chaperonin containing TCP1, subunit 7 (eta) (CCT7), transcript variant 1, mRNA.//10574//2p13.2a	0.993	0.903		0	0.008
CD151//ILMN_1661589//Homo sapiens CD151 molecule (Raph blood group) (CD151), transcript variant 4, mRNA.//977//11p15.5c	0.564	1.611		0	0.027
CD24//ILMN_1805519//Homo sapiens CD24 molecule (CD24), mRNA.//100133941//	1.098	1.472		0	0.003
CD24//ILMN_2060413//Homo sapiens CD24 molecule (CD24), mRNA.//100133941//	0.593	0.782		0	0.001
CD44//ILMN_2348788//Homo sapiens CD44 molecule (Indian blood group) (CD44), transcript variant 5, mRNA.//960//11p13b	0.509	0.723		0	0
CDC42//ILMN_1675156//Homo sapiens cell division cycle 42 (GTP binding protein, 25kDa) (CDC42), transcript variant 3, mRNA.//998//1p36.12a	0.536	1.043		0	0.001
CDH6//ILMN_1766675//Homo sapiens cadherin 6, type 2, K-cadherin (fetal kidney) (CDH6), mRNA.//1004//5p13.3d-p13.3c	0.625	2.036		0	0.001
CHAC1//ILMN_1739241//Homo sapiens ChaC, cation transport regulator homolog 1 (E. coli) (CHAC1), mRNA.//79094//15q15.1b	-0.83	-0.749		0	0.014
CLTA//ILMN_1695420//Homo sapiens clathrin, light chain (Lca) (CLTA), transcript variant 2, mRNA.//1211//9p13.3a	0.563	0.972		0	0.001
CNPY3//ILMN_1669674//Homo sapiens canopy 3 homolog (zebrafish) (CNPY3), mRNA.//10695//6p21.1d	0.506	0.695		0.001	0.028
COL5A1//ILMN_1706505//Homo sapiens collagen, type V, alpha 1 (COL5A1), mRNA.//1289//9q34.3a	1.385	3.813		0	0.002
CRTAP//ILMN_1665235//Homo sapiens cartilage associated protein (CRTAP), mRNA.//10491//3p22.3c	0.652	1.239		0	0.007
CS//ILMN_2396410//Homo sapiens citrate synthase (CS), nuclear gene encoding mitochondrial protein, mRNA.//1431//12q13.2c	0.573	0.667		0.002	0.002
CSF2RA//ILMN_1721204//PREDICTED: Homo sapiens colony stimulating factor 2 receptor, alpha, low-affinity (granulocyte-macrophage) (CSF2RA), mRNA.//1438//Xp22.33e,Yp11.32a	-0.916	-0.688		0	0.015
CTNNB1//ILMN_1746396//Homo sapiens catenin (cadherin-associated protein), beta 1, 88kDa (CTNNB1), transcript variant 2, mRNA.//1499//3p22.1b	0.616	0.703		0	0.001
DHRS2//ILMN_1725726//Homo sapiens dehydrogenase/reductase (SDR family) member 2 (DHRS2), transcript variant 1, mRNA.//10202//14q11.2g	0.508	0.543		0	0
DHX9//ILMN_1656016//Homo sapiens DEAH (Asp-Glu-Ala-His) box polypeptide 9 (DHX9), mRNA.//1660//1q25.3d	0.541	0.53		0	0.003
DNAJB6//ILMN_2402416//Homo sapiens DnaJ (Hsp40) homolog, subfamily B, member 6 (DNAJB6), transcript variant 2, mRNA.//10049//7q36.3c	0.635	0.643		0	0.002
DPM1//ILMN_1658992//Homo sapiens dolichyl-phosphate mannosyltransferase polypeptide 1, catalytic subunit (DPM1), mRNA.//8813//20q13.13f	0.632	0.625		0	0.028
EEF1B2//ILMN_1685678//Homo sapiens eukaryotic translation elongation factor 1 beta 2 (EEF1B2), transcript variant 2, mRNA.//1933//2q33.3b	0.604	0.966		0	0.002
EEF1B2//ILMN_1694587//Homo sapiens eukaryotic translation elongation factor 1 beta 2 (EEF1B2), transcript variant 1, mRNA.//1933//2q33.3b	0.67	0.736		0	0
EEF1B2//ILMN_1701930//Homo sapiens eukaryotic translation elongation factor 1 beta 2 (EEF1B2), transcript variant 1, mRNA.//1933//2q33.3b	0.641	0.79		0	0.008
EEF1G//ILMN_2262288//Homo sapiens eukaryotic translation elongation factor 1 gamma (EEF1G), mRNA. XM_935976 XM_935977 XM_935978 XM_935979//1937//11q12.3a	0.532	0.599		0	0.009
EIF4G2//ILMN_2279635//Homo sapiens eukaryotic translation initiation factor 4 gamma, 2 (EIF4G2), transcript variant 1, mRNA.//1982//11p15.3e	0.917	1.192		0	0.001
FAM107B//ILMN_1758672//Homo sapiens family with sequence similarity 107, member B (FAM107B), mRNA.//83641//10p13c	-0.718	-1.086		0	0.002
FAM25A//ILMN_3183838//PREDICTED: Homo sapiens family with sequence similarity 25, member A (FAM25A), mRNA.//643161//10q23.2b	-0.545	-1.074		0	0
FAM40B//ILMN_2161286//Homo sapiens family with sequence similarity 40, member B (FAM40B), mRNA.//57464//7q32.1a	-0.888	-0.618		0	0.022
FAM83D//ILMN_1781943//Homo sapiens family with sequence similarity 83, member D (FAM83D), mRNA.//81610//20q11.23c	0.652	0.535		0.002	0.008
FKBP1A//ILMN_1683969//Homo sapiens FK506 binding protein 1A, 12kDa (FKBP1A), transcript variant 12A, mRNA.//2280//20p13e	0.804	0.879		0.001	0.004
FKBP1A//ILMN_2333367//Homo sapiens FK506 binding protein 1A, 12kDa (FKBP1A), transcript variant 12A, mRNA.//2280//20p13e	0.857	0.9		0.001	0.001
FTHL16//ILMN_3257030//PREDICTED: Homo sapiens misc_RNA (FTHL16), miscRNA.//2508//11q14.1a	-0.625	-1.053		0	0
FTHL2//ILMN_2091846//Homo sapiens ferritin, heavy polypeptide-like 2 (FTHL2) on chromosome 1.//2497//1q42.13c	-0.599	-1.028		0	0
G0S2//ILMN_1691846//Homo sapiens G0/G1switch 2 (G0S2), mRNA.//50486//1q32.2b	-0.932	-2.169		0	0.002
GCLM//ILMN_1788547//Homo sapiens glutamate-cysteine ligase, modifier subunit (GCLM), mRNA.//2730//1p22.1a	0.514	0.522		0	0.029
GDF15//ILMN_2188862//Homo sapiens growth differentiation factor 15 (GDF15), mRNA.//9518//19p13.11c	-1.394	-2.333		0	0
GNG10//ILMN_1757074//Homo sapiens guanine nucleotide binding protein (G protein), gamma 10 (GNG10), mRNA.//2790//9q31.3b	0.703	0.735		0	0.001
GNG12//ILMN_1673380//Homo sapiens guanine nucleotide binding protein (G protein), gamma 12 (GNG12), mRNA.//55970//1p31.3a	0.714	1.554		0	0
GPR110//ILMN_2241124//Homo sapiens G protein-coupled receptor 110 (GPR110), transcript variant 1, mRNA.//266977//6p12.3e	-0.529	-2.268		0	0
GRPEL2//ILMN_1721138//Homo sapiens GrpE-like 2, mitochondrial (E. coli) (GRPEL2), nuclear gene encoding mitochondrial protein, mRNA.//134266//5q33.1b	-0.505	-0.837		0	0.029
GTF2IP1//ILMN_2208158//Homo sapiens general transcription factor II, i, pseudogene 1 (GTF2IP1) on chromosome 7.//2970//7q11.23d	0.61	0.814		0.001	0.003
HAT1//ILMN_1693905//Homo sapiens histone acetyltransferase 1 (HAT1), transcript variant 1, mRNA.//8520//2q31.1d	0.607	0.613		0	0
HM13//ILMN_1807833//Homo sapiens histocompatibility (minor) 13 (HM13), transcript variant 2, mRNA.//81502//20q11.21b	0.789	1.379		0	0.031
HMGN1//ILMN_1652123//Homo sapiens high-mobility group nucleosome binding domain 1 (HMGN1), mRNA.//3150//21q22.2b	0.629	0.589		0	0.003
HRSP12//ILMN_2057220//Homo sapiens heat-responsive protein 12 (HRSP12), mRNA.//10247//8q22.2a	-0.542	-0.677		0.001	0.016
HSPA8//ILMN_1686367//Homo sapiens heat shock 70kDa protein 8 (HSPA8), transcript variant 1, mRNA.//3312//11q24.1b	0.735	0.864		0	0
HSPA8//ILMN_2413084//Homo sapiens heat shock 70kDa protein 8 (HSPA8), transcript variant 2, mRNA.//3312//11q24.1b	0.604	0.84		0	0
HSPCAL3//ILMN_1700810//PREDICTED: Homo sapiens heat shock 90kDa protein 1, alpha-like 3, transcript variant 3 (HSPCAL3), mRNA.//3324//11p14.1d	-0.571	-0.799		0	0.019
ICA1//ILMN_1694399//Homo sapiens islet cell autoantigen 1, 69kDa (ICA1), transcript variant 3, mRNA.//3382//7p21.3e	-0.772	-0.532		0	0.034
ID3//ILMN_1732296//Homo sapiens inhibitor of DNA binding 3, dominant negative helix-loop-helix protein (ID3), mRNA.//3399//1p36.12a	0.621	0.853		0.001	0.001
IDH3B//ILMN_2373632//Homo sapiens isocitrate dehydrogenase 3 (NAD+) beta (IDH3B), nuclear gene encoding mitochondrial protein, transcript variant 1, mRNA.//3420//20p13c	0.628	0.654		0	0.002
IL20RB//ILMN_1765668//Homo sapiens interleukin 20 receptor beta (IL20RB), mRNA.//53833//3q22.3a	-0.62	-1.008		0	0
INTS8//ILMN_1759084//Homo sapiens integrator complex subunit 8 (INTS8), mRNA.//55656//8q22.1c	-0.509	-0.68		0.002	0.024
ISY1//ILMN_1662128//Homo sapiens ISY1 splicing factor homolog (S. cerevisiae) (ISY1), mRNA.//57461//3q21.3c	0.546	0.75		0.002	0.001
ITGB1//ILMN_1714820//Homo sapiens integrin, beta 1 (fibronectin receptor, beta polypeptide, antigen CD29 includes MDF2, MSK12) (ITGB1), transcript variant 1D, mRNA.//3688//10p11.22b	0.743	1.297		0	0.011
JAK1//ILMN_1793384//Homo sapiens Janus kinase 1 (JAK1), mRNA.//3716//1p31.3b	0.599	1.013		0	0.005
KLF15//ILMN_1683133//Homo sapiens Kruppel-like factor 15 (KLF15), mRNA.//28999//3q21.2c	-0.593	-0.625		0	0.006
KLF6//ILMN_1737406//Homo sapiens Kruppel-like factor 6 (KLF6), transcript variant 1, mRNA.//1316//10p15.1e	0.567	0.639		0	0.016
KPNA2//ILMN_1721868//Homo sapiens karyopherin alpha 2 (RAG cohort 1, importin alpha 1) (KPNA2), mRNA. XM_001133262 XM_001133265 XM_001133267 XM_001133271//3838//17q24.2b	0.83	1.07		0	0.001
KRT81//ILMN_1801442//Homo sapiens keratin 81 (KRT81), mRNA.//3887//12q13.13d	2.114	3.59		0	0
LCN2//ILMN_1692223//Homo sapiens lipocalin 2 (LCN2), mRNA.//3934//9q34.11b	-0.769	-2.113		0	0
LCOR//ILMN_2062381//Homo sapiens ligand dependent nuclear receptor corepressor (LCOR), mRNA.//84458//10q24.1a-q24.1b	-0.554	-0.627		0	0.001
LEP//ILMN_2207505//Homo sapiens leptin (obesity homolog, mouse) (LEP), mRNA.//3952//7q32.1a	-1.062	-0.612		0	0.023
LOC100128266//ILMN_3260070//PREDICTED: Homo sapiens misc_RNA (LOC100128266), miscRNA.//100128266//4q34.1c	0.989	0.99		0	0
LOC100129681//ILMN_3259146//PREDICTED: Homo sapiens similar to NPC-A-7 (LOC100129681), mRNA.//100129681//19p13.11d	-0.688	-0.693		0	0.004
LOC100129685//ILMN_3259223//PREDICTED: Homo sapiens hypothetical protein LOC100129685 (LOC100129685), mRNA.//100129685//17p13.3a	0.549	0.795		0.001	0
LOC100129905//ILMN_3187403//PREDICTED: Homo sapiens similar to hCG2027326 (LOC100129905), mRNA.//100129905//11q23.3b	-0.539	-0.692		0	0.001
LOC100129905//ILMN_3263864//PREDICTED: Homo sapiens similar to hCG2027326 (LOC100129905), mRNA.//100129905//11q23.3b	-0.651	-0.823		0.001	0.001
LOC100130053//ILMN_3261345//PREDICTED: Homo sapiens hypothetical protein LOC100130053 (LOC100130053), mRNA.//100130053//10p13c	-0.822	-0.607		0.001	0.029
LOC100130562//ILMN_3192836//PREDICTED: Homo sapiens hypothetical protein LOC100130562, transcript variant 1 (LOC100130562), mRNA.//100130562//12q24.23a	0.734	0.652		0	0.029
LOC100130562//ILMN_3269537//PREDICTED: Homo sapiens hypothetical protein LOC100130562, transcript variant 1 (LOC100130562), mRNA.//100130562//12q24.23a	0.784	0.787		0	0.017
LOC100131718//ILMN_3231550//PREDICTED: Homo sapiens misc_RNA (LOC100131718), miscRNA.//100131718//8p23.1a	-1.022	-0.677		0	0.007
LOC100131787//ILMN_3199974//PREDICTED: Homo sapiens misc_RNA (LOC100131787), miscRNA.//100131787//1q25.1a	-0.858	-1.222		0	0
LOC100131989//ILMN_3215461//PREDICTED: Homo sapiens hypothetical protein LOC100131989 (LOC100131989), mRNA.//100131989//2q33.3d	-1.011	-0.653		0	0.024
LOC100132717//ILMN_3248403//PREDICTED: Homo sapiens hypothetical protein LOC100132717 (LOC100132717), mRNA.//100132717//1q23.3a	0.609	0.76		0.002	0.019
LOC100133211//ILMN_3294965//PREDICTED: Homo sapiens hypothetical protein LOC100133211 (LOC100133211), mRNA.//100133211//1p32.3d	-0.519	-0.524		0.001	0.009
LOC100133277//ILMN_3275936//PREDICTED: Homo sapiens misc_RNA (LOC100133277), miscRNA.//100133277//5q15b	-0.605	-0.696		0	0
LOC100134053//ILMN_3239895//PREDICTED: Homo sapiens similar to POLR2J4 protein (LOC100134053), mRNA.//100134053//	-0.921	-0.613		0	0.017
LOC100134868//ILMN_3249658//Homo sapiens hypothetical LOC100134868 (LOC100134868), non-coding RNA.//100134868//	-0.795	-0.519		0.001	0.021
LOC286157//ILMN_3292551//PREDICTED: Homo sapiens misc_RNA (LOC286157), miscRNA.//286157//8q21.11b	0.501	0.949		0	0.025
LOC286444//ILMN_3293685//PREDICTED: Homo sapiens misc_RNA (LOC286444), miscRNA.//286444//Xp11.4b	0.785	0.934		0	0.026
LOC346950//ILMN_1786359//PREDICTED: Homo sapiens similar to ribosomal protein L37 (LOC346950), mRNA.//346950//8q12.1b	-0.53	-0.622		0	0.015
LOC388654//ILMN_1659550//PREDICTED: Homo sapiens similar to laminin receptor 1 (ribosomal protein SA) (LOC388654), mRNA.//388654//	0.764	0.826		0	0.001
LOC389342//ILMN_3280565//PREDICTED: Homo sapiens similar to QM protein, transcript variant 11 (LOC389342), mRNA.//389342//5q35.1a	0.591	0.78		0.001	0.006
LOC390183//ILMN_3199929//PREDICTED: Homo sapiens misc_RNA (LOC390183), miscRNA.//390183//11q12.1a	-0.595	-0.584		0	0
LOC392437//ILMN_3288717//PREDICTED: Homo sapiens misc_RNA (LOC392437), miscRNA.//392437//Xp21.2a	0.536	1.008		0.002	0.005
LOC399942//ILMN_1765701//PREDICTED: Homo sapiens similar to Tubulin alpha-2 chain (Alpha-tubulin 2), transcript variant 5 (LOC399942), mRNA.//399942//11q14.3b	1.515	1.75		0	0
LOC399988//ILMN_3200330//PREDICTED: Homo sapiens misc_RNA (LOC399988), miscRNA.//399988//12p13.32b	0.613	0.792		0	0.001
LOC400446//ILMN_3287996//PREDICTED: Homo sapiens misc_RNA (LOC400446), miscRNA.//400446//15q26.1b	-0.755	-0.54		0	0.009
LOC440157//ILMN_2082893//Homo sapiens hypothetical gene supported by AK096951; BC066547 (LOC440157), mRNA.//440157//14q11.1d	-0.54	-0.516		0	0.017
LOC440595//ILMN_3279414//PREDICTED: Homo sapiens misc_RNA (LOC440595), miscRNA.//440595//1p21.3c	-0.656	-0.531		0.002	0.002
LOC642989//ILMN_1655710//PREDICTED: Homo sapiens similar to 40S ribosomal protein S25 (LOC642989), mRNA.//642989//	-0.698	-0.672		0	0
LOC643007//ILMN_1724295//PREDICTED: Homo sapiens similar to large subunit ribosomal protein L36a (LOC643007), mRNA.//643007//15q14a	-0.688	-0.718		0	0
LOC643319//ILMN_1766539//PREDICTED: Homo sapiens similar to Transgelin-2 (LOC643319), mRNA.//643319//8q23.1b	0.583	1.393		0	0
LOC643431//ILMN_1813131//PREDICTED: Homo sapiens similar to Keratin, type II cytoskeletal 8 (Cytokeratin-8) (CK-8) (Keraton-8) (K8) (LOC643431), mRNA.//643431//	0.555	1.076		0.001	0.001
LOC643446//ILMN_1676503//PREDICTED: Homo sapiens similar to ribonucleic acid binding protein S1, transcript variant 2 (LOC643446), mRNA.//643446//4p15.33e	0.505	0.804		0	0.002
LOC643668//ILMN_1721659//PREDICTED: Homo sapiens similar to peptidase (prosome, macropain) 26S subunit, ATPase 1 (LOC643668), mRNA.//643668//12p12.3b	0.718	0.892		0	0
LOC643668//ILMN_1807492//PREDICTED: Homo sapiens similar to peptidase (prosome, macropain) 26S subunit, ATPase 1 (LOC643668), mRNA.//643668//12p12.3b	0.505	0.663		0	0.002
LOC643668//ILMN_1813801//PREDICTED: Homo sapiens similar to peptidase (prosome, macropain) 26S subunit, ATPase 1 (LOC643668), mRNA.//643668//12p12.3b	0.697	0.703		0	0
LOC643882//ILMN_1746919//PREDICTED: Homo sapiens hypothetical protein LOC643882 (LOC643882), mRNA.//643882//	-0.86	-0.567		0	0.005
LOC643949//ILMN_1692956//PREDICTED: Homo sapiens similar to 60S acidic ribosomal protein P2 (LOC643949), mRNA.//643949//11q22.3c	-0.516	-0.508		0.001	0.001
LOC644063//ILMN_1701753//PREDICTED: Homo sapiens similar to heterogeneous nuclear ribonucleoprotein K (LOC644063), mRNA.//644063//3q11.2b	1.183	1.18		0	0
LOC644250//ILMN_1654320//PREDICTED: Homo sapiens hypothetical protein LOC644250 (LOC644250), mRNA.//644250//	-0.925	-0.513		0	0.027
LOC644330//ILMN_1676719//PREDICTED: Homo sapiens similar to tropomyosin 3 isoform 2 (LOC644330), mRNA.//644330//19q13.2c	0.613	0.523		0	0.004
LOC644330//ILMN_1686388//PREDICTED: Homo sapiens similar to tropomyosin 3 isoform 2 (LOC644330), mRNA.//644330//19q13.2c	0.766	0.965		0	0
LOC644422//ILMN_1712347//PREDICTED: Homo sapiens misc_RNA (LOC644422), miscRNA.//644422//17p11.2i	0.535	0.598		0	0.001
LOC644774//ILMN_1779258//PREDICTED: Homo sapiens similar to Phosphoglycerate kinase 1 (LOC644774), mRNA.//644774//	0.933	0.95		0	0.002
LOC644914//ILMN_3282587//PREDICTED: Homo sapiens similar to H3 histone, family 3B (LOC644914), mRNA.//644914//4q31.1d	-0.702	-0.514		0	0
LOC647000//ILMN_1703692//PREDICTED: Homo sapiens similar to tubulin, beta 5 (LOC647000), mRNA.//647000//13q14.11b	0.538	0.701		0	0.002
LOC648024//ILMN_1665736//PREDICTED: Homo sapiens similar to eukaryotic translation initiation factor 4A, isoform 1 (LOC648024), mRNA.//648024//	0.674	0.678		0	0.021
LOC648210//ILMN_1732074//PREDICTED: Homo sapiens similar to Heterogeneous nuclear ribonucleoprotein A1 (Helix-destabilizing protein) (Single-strand RNA-binding protein) (hnRNP core protein A1) (HDP) (LOC648210), mRNA.//648210//	0.788	0.604		0	0.008
LOC648921//ILMN_3274790//PREDICTED: Homo sapiens similar to LOC283693 protein (LOC648921), mRNA.//648921//15q25.2a	-0.911	-0.685		0	0.015
LOC649150//ILMN_1651680//PREDICTED: Homo sapiens similar to eukaryotic translation elongation factor 1 alpha 2 (LOC649150), mRNA.//649150//	0.521	0.692		0	0
LOC652481//ILMN_1708605//PREDICTED: Homo sapiens similar to Mitochondrial import inner membrane translocase subunit Tim23 (LOC652481), mRNA.//652481//	0.585	0.684		0	0.007
LOC653156//ILMN_3278157//PREDICTED: Homo sapiens similar to hCG1782414 (LOC653156), mRNA.//653156//4q28.1e	0.544	0.729		0.002	0.002
LOC653226//ILMN_1708627//PREDICTED: Homo sapiens similar to Signal recognition particle 9 kDa protein (SRP9) (LOC653226), mRNA.//653226//10q23.32b	0.795	1.054		0	0
LOC653489//ILMN_1711073//PREDICTED: Homo sapiens similar to Ran-binding protein 2 (RanBP2) (Nuclear pore complex protein Nup358) (Nucleoporin Nup358) (358 kDa nucleoporin) (P270), transcript variant 7 (LOC653489), mRNA.//653489//2q12.2b	-0.71	-0.59		0	0.002
LOC653829//ILMN_1743476//PREDICTED: Homo sapiens similar to Williams Beuren syndrome chromosome region 19, transcript variant 6 (LOC653829), mRNA.//653829//	-0.903	-0.525		0	0.035
LOC653994//ILMN_1737586//PREDICTED: Homo sapiens similar to Eukaryotic translation initiation factor 4H (eIF-4H) (Williams-Beuren syndrome chromosome region 1 protein homolog), transcript variant 2 (LOC653994), mRNA.//653994//	0.921	1.45		0	0.006
LOC727761//ILMN_1716445//PREDICTED: Homo sapiens similar to Deoxythymidylate kinase (thymidylate kinase), transcript variant 4 (LOC727761), mRNA.//727761//	0.81	1.136		0	0.007
LOC727984//ILMN_3292056//PREDICTED: Homo sapiens misc_RNA (LOC727984), miscRNA.//727984//5q11.2e	-0.661	-0.985		0	0.002
LOC728059//ILMN_3289090//PREDICTED: Homo sapiens misc_RNA (LOC728059), miscRNA.//728059//2q24.2a	0.613	0.72		0	0.001
LOC728188//ILMN_3247895//PREDICTED: Homo sapiens similar to phosphoglycerate mutase processed protein (LOC728188), mRNA.//728188//	0.795	1.215		0	0.006
LOC728666//ILMN_3223317//PREDICTED: Homo sapiens misc_RNA (LOC728666), miscRNA.//728666//6q22.32c	0.596	0.716		0	0.023
LOC728877//ILMN_3244395//PREDICTED: Homo sapiens misc_RNA (LOC728877), miscRNA.//728877//	0.512	0.743		0	0.024
LOC729992//ILMN_3227994//PREDICTED: Homo sapiens misc_RNA (LOC729992), miscRNA.//729992//2p25.1a	0.63	0.8		0	0.001
LOC730060//ILMN_3225673//PREDICTED: Homo sapiens hypothetical LOC730060 (LOC730060), mRNA.//730060//16p12.3b	-0.743	-0.577		0	0.014
LOC730288//ILMN_3235013//PREDICTED: Homo sapiens similar to 40S ribosomal protein S28 (LOC730288), mRNA.//730288//	-0.613	-0.919		0.001	0
LOC730990//ILMN_3302499//PREDICTED: Homo sapiens hypothetical LOC730990 (LOC730990), mRNA.//730990//22q11.21f	-0.997	-0.65		0	0.041
LOC731777//ILMN_1703102//PREDICTED: Homo sapiens similar to heat shock 70kD protein binding protein (LOC731777), mRNA.//731777//	0.619	0.643		0	0
LOC732007//ILMN_1700025//PREDICTED: Homo sapiens similar to Phosphoglycerate mutase 1 (Phosphoglycerate mutase isozyme B) (PGAM-B) (BPG-dependent PGAM 1) (LOC732007), mRNA.//732007//	0.817	1.254		0	0.006
LOC92755//ILMN_3304898//PREDICTED: Homo sapiens misc_RNA (LOC92755), miscRNA.//92755//8p12e	0.616	0.731		0	0.006
MAD2L1//ILMN_1777564//Homo sapiens MAD2 mitotic arrest deficient-like 1 (yeast) (MAD2L1), mRNA.//4085//4q27a	0.571	0.598		0	0
MAD2L1BP//ILMN_1798454//Homo sapiens MAD2L1 binding protein (MAD2L1BP), transcript variant 2, mRNA.//9587//6p21.1c	0.582	0.724		0	0
MAEA//ILMN_2327090//Homo sapiens macrophage erythroblast attacher (MAEA), transcript variant 2, mRNA.//10296//4p16.3c	0.513	0.606		0	0.007
MAFF//ILMN_2322375//Homo sapiens v-maf musculoaponeurotic fibrosarcoma oncogene homolog F (avian) (MAFF), transcript variant 1, mRNA.//23764//22q13.1b	-0.709	-0.842		0.002	0.007
MATR3//ILMN_2411076//Homo sapiens matrin 3 (MATR3), transcript variant 1, mRNA.//9782//5q31.2d	0.593	0.557		0	0.001
MCL1//ILMN_1756806//Homo sapiens myeloid cell leukemia sequence 1 (BCL2-related) (MCL1), transcript variant 1, mRNA.//4170//1q21.2c	0.642	0.879		0	0
MED27//ILMN_1716876//Homo sapiens mediator complex subunit 27 (MED27), mRNA.//9442//9q34.13a-q34.13b	0.507	0.986		0	0.001
MED27//ILMN_3251445//Homo sapiens mediator complex subunit 27 (MED27), mRNA.//9442//9q34.13a-q34.13b	0.59	0.699		0	0
MKNK2//ILMN_2347068//Homo sapiens MAP kinase interacting serine/threonine kinase 2 (MKNK2), transcript variant 1, mRNA.//2872//19p13.3h	-0.506	-0.86		0.001	0
MRPL45//ILMN_1808301//Homo sapiens mitochondrial ribosomal protein L45 (MRPL45), nuclear gene encoding mitochondrial protein, mRNA.//84311//17q12c	0.573	0.939		0.001	0.002
MT1X//ILMN_1775170//Homo sapiens metallothionein 1X (MT1X), mRNA.//4501//16q13b	0.843	1.643		0	0
N4BP2//ILMN_2222101//Homo sapiens Nedd4 binding protein 2 (N4BP2), mRNA.//55728//4p14b	-0.771	-0.501		0.001	0.049
NCKAP1//ILMN_2409451//Homo sapiens NCK-associated protein 1 (NCKAP1), transcript variant 2, mRNA.//10787//2q32.1a	0.743	0.954		0	0
NGRN//ILMN_1660345//Homo sapiens neugrin, neurite outgrowth associated (NGRN), transcript variant 1, mRNA.//51335//15q26.1b	0.535	0.683		0.003	0.031
NLRP8//ILMN_2075794//Homo sapiens NLR family, pyrin domain containing 8 (NLRP8), mRNA.//126205//19q13.42c	-1.177	-0.585		0	0.03
NME1-NME2//ILMN_1662905//Homo sapiens NME1-NME2 readthrough (NME1-NME2), mRNA.//654364//17q21.33b	0.587	0.585		0	0.008
NR4A2//ILMN_1782305//Homo sapiens nuclear receptor subfamily 4, group A, member 2 (NR4A2), transcript variant 1, mRNA.//4929//2q24.1c	-0.78	-1.932		0	0.006
NR4A2//ILMN_2339955//Homo sapiens nuclear receptor subfamily 4, group A, member 2 (NR4A2), transcript variant 1, mRNA.//4929//2q24.1c	-0.676	-1.604		0	0.014
NUBPL//ILMN_2048811//Homo sapiens nucleotide binding protein-like (NUBPL), mRNA.//80224//14q12e	-0.921	-0.596		0	0.027
PDIA6//ILMN_1680626//Homo sapiens protein disulfide isomerase family A, member 6 (PDIA6), mRNA.//10130//2p25.1c	0.612	0.541		0	0
PDPK1//ILMN_1653793//Homo sapiens 3-phosphoinositide dependent protein kinase-1 (PDPK1), transcript variant 1, mRNA.//5170//16p13.3d	0.514	0.987		0.003	0.01
PDZK1//ILMN_1708341//Homo sapiens PDZ domain containing 1 (PDZK1), mRNA.//5174//1q21.1b	0.569	1.034		0	0
PDZK1P1//ILMN_3243598//Homo sapiens PDZ domain containing 1 pseudogene 1 (PDZK1P1), non-coding RNA.//728939//1q21.1b-q21.1c	0.6	0.892		0	0.001
PGAM1//ILMN_1661366//Homo sapiens phosphoglycerate mutase 1 (brain) (PGAM1), mRNA.//5223//10q24.1b	1.148	1.608		0.001	0.004
PGAM1//ILMN_2112417//Homo sapiens phosphoglycerate mutase 1 (brain) (PGAM1), mRNA.//5223//10q24.1b	1.223	1.451		0	0.004
PGAM4//ILMN_1682953//Homo sapiens phosphoglycerate mutase family member 4 (PGAM4), mRNA.//441531//Xq21.1a	0.933	1.25		0.001	0.013
PGAM4//ILMN_1691104//Homo sapiens phosphoglycerate mutase family member 4 (PGAM4), mRNA.//441531//Xq21.1a	0.839	0.822		0	0.044
PGAM4//ILMN_1706841//Homo sapiens phosphoglycerate mutase family member 4 (PGAM4), mRNA.//441531//Xq21.1a	0.831	1.025		0	0.008
PIM3//ILMN_1707748//PREDICTED: Homo sapiens pim-3 oncogene (PIM3), mRNA.//415116//22q13.33a	-0.546	-1.213		0	0
PIPSL//ILMN_1676763//Homo sapiens PIP5K1A and PSMD4-like (PIPSL), non-coding RNA.//266971//10q23.33b	0.807	0.793		0	0
PMAIP1//ILMN_2098446//Homo sapiens phorbol-12-myristate-13-acetate-induced protein 1 (PMAIP1), mRNA.//5366//18q21.32b	-0.582	-1.309		0	0.002
PPM2C//ILMN_2218780//Homo sapiens protein phosphatase 2C, magnesium-dependent, catalytic subunit (PPM2C), nuclear gene encoding mitochondrial protein, mRNA.//54704//8q22.1b	-0.512	-0.937		0	0.003
PPP1R15B//ILMN_2106931//Homo sapiens protein phosphatase 1, regulatory (inhibitor) subunit 15B (PPP1R15B), mRNA.//84919//1q32.1f	-0.714	-0.677		0	0.002
PRRG4//ILMN_2219437//Homo sapiens proline rich Gla (G-carboxyglutamic acid) 4 (transmembrane) (PRRG4), mRNA.//79056//11p13d	-0.739	-0.601		0.002	0.047
PSMC4//ILMN_1687887//Homo sapiens proteasome (prosome, macropain) 26S subunit, ATPase, 4 (PSMC4), transcript variant 1, mRNA.//5704//19q13.2b	0.618	0.679		0	0.007
PSMC4//ILMN_2287888//Homo sapiens proteasome (prosome, macropain) 26S subunit, ATPase, 4 (PSMC4), transcript variant 1, mRNA.//5704//19q13.2b	0.662	0.796		0	0.007
PSMC4//ILMN_2395389//Homo sapiens proteasome (prosome, macropain) 26S subunit, ATPase, 4 (PSMC4), transcript variant 1, mRNA.//5704//19q13.2b	0.962	1.146		0	0.001
PSMD7//ILMN_1776173//Homo sapiens proteasome (prosome, macropain) 26S subunit, non-ATPase, 7 (PSMD7), mRNA.//5713//16q22.3c	0.544	0.786		0	0
PSMG1//ILMN_1779264//Homo sapiens proteasome (prosome, macropain) assembly chaperone 1 (PSMG1), transcript variant 1, mRNA.//8624//21q22.2a	0.686	0.693		0	0.003
PTP4A2//ILMN_1688490//PREDICTED: Homo sapiens protein tyrosine phosphatase type IVA, member 2, transcript variant 9 (PTP4A2), mRNA.//8073//1p35.2a	-0.698	-0.548		0	0.017
PXMP2//ILMN_1799015//Homo sapiens peroxisomal membrane protein 2, 22kDa (PXMP2), mRNA.//5827//12q24.33d	0.639	0.728		0	0.044
RAB32//ILMN_2115434//Homo sapiens RAB32, member RAS oncogene family (RAB32), mRNA.//10981//6q24.3b	0.646	1.889		0	0.002
RAB5C//ILMN_2399140//Homo sapiens RAB5C, member RAS oncogene family (RAB5C), transcript variant 2, mRNA.//5878//17q21.2b	0.56	0.762		0.001	0.03
RANBP1//ILMN_1721457//Homo sapiens RAN binding protein 1 (RANBP1), mRNA.//5902//22q11.21d	0.715	0.531		0.001	0.001
RBM3//ILMN_1698213//Homo sapiens RNA binding motif (RNP1, RRM) protein 3 (RBM3), mRNA.//5935//Xp11.23d	0.858	1.01		0	0
RBM4//ILMN_1709042//Homo sapiens RNA binding motif protein 4 (RBM4), mRNA.//5936//11q13.1e	0.679	0.851		0	0.004
RBM4//ILMN_1757439//Homo sapiens RNA binding motif protein 4 (RBM4), mRNA.//5936//11q13.1e	0.52	0.744		0	0.02
RHBDL2//ILMN_2053538//Homo sapiens rhomboid, veinlet-like 2 (Drosophila) (RHBDL2), mRNA.//54933//1p34.3a	-1.009	-0.747		0	0.024
RN5S9//ILMN_3234762//Homo sapiens RNA, 5S ribosomal 9 (RN5S9), ribosomal RNA.//100169760//	-0.676	-1.078		0.001	0.005
RNFT1//ILMN_1688606//Homo sapiens ring finger protein, transmembrane 1 (RNFT1), mRNA.//51136//17q23.1a	0.504	0.806		0	0.001
RPL10A//ILMN_1808041//Homo sapiens ribosomal protein L10a (RPL10A), mRNA.//4736//6p21.31c	0.523	0.574		0	0.001
RPL14//ILMN_1726460//Homo sapiens ribosomal protein L14 (RPL14), transcript variant 1, mRNA.//9045//3p22.1c	-0.615	-0.719		0	0.001
RPLP0//ILMN_1709880//Homo sapiens ribosomal protein, large, P0 (RPLP0), transcript variant 1, mRNA.//6175//12q24.31a	0.928	0.966		0	0
RPLP0//ILMN_1745075//Homo sapiens ribosomal protein, large, P0 (RPLP0), transcript variant 2, mRNA.//6175//12q24.31a	0.873	1.079		0.001	0.027
RPLP1//ILMN_1689725//Homo sapiens ribosomal protein, large, P1 (RPLP1), transcript variant 1, mRNA.//6176//15q23a	-0.72	-0.517		0.001	0.027
RRM2//ILMN_1678669//Homo sapiens ribonucleotide reductase M2 polypeptide (RRM2), mRNA.//6241//2p25.1d	0.802	0.711		0	0.022
SAA1//ILMN_2304512//Homo sapiens serum amyloid A1 (SAA1), transcript variant 2, mRNA.//6288//11p15.1d	-0.518	-1.362		0.001	0
SC4MOL//ILMN_1689842//Homo sapiens sterol-C4-methyl oxidase-like (SC4MOL), transcript variant 1, mRNA.//6307//4q32.3b	0.558	1.137		0	0
SDHALP1//ILMN_1750093//Homo sapiens succinate dehydrogenase complex, subunit A, flavoprotein pseudogene 1 (SDHALP1) on chromosome 3.//255812//3q29f	-0.674	-0.54		0	0.007
SEMA3B//ILMN_1653501//Homo sapiens sema domain, immunoglobulin domain (Ig), short basic domain, secreted, (semaphorin) 3B (SEMA3B), transcript variant 2, mRNA.//7869//3p21.31b	-0.623	-1.067		0	0
SLC29A1//ILMN_1723971//Homo sapiens solute carrier family 29 (nucleoside transporters), member 1 (SLC29A1), nuclear gene encoding mitochondrial protein, transcript variant 4, mRNA.//2030//6p21.1b	0.559	1.036		0	0.035
SLC35B1//ILMN_1727840//Homo sapiens solute carrier family 35, member B1 (SLC35B1), mRNA.//10237//17q21.33a	0.553	0.649		0	0.001
SLC38A2//ILMN_1651799//Homo sapiens solute carrier family 38, member 2 (SLC38A2), mRNA.//54407//12q13.11a	-0.674	-0.58		0	0.004
SLC4A5//ILMN_2273224//Homo sapiens solute carrier family 4, sodium bicarbonate cotransporter, member 5 (SLC4A5), transcript variant c, mRNA.//57835//2p13.1b	-0.747	-0.518		0	0.021
SLC5A8//ILMN_1811221//Homo sapiens solute carrier family 5 (iodide transporter), member 8 (SLC5A8), mRNA.//160728//12q23.2a	-1.149	-0.592		0	0.037
SNAI2//ILMN_1655740//Homo sapiens snail homolog 2 (Drosophila) (SNAI2), mRNA.//6591//8q11.21c	0.657	1.424		0	0.001
SNORD3A//ILMN_3239574//Homo sapiens small nucleolar RNA, C/D box 3A (SNORD3A), small nucleolar RNA.//780851//	-0.675	-1.487		0	0.002
SNORD3C//ILMN_3241034//Homo sapiens small nucleolar RNA, C/D box 3C (SNORD3C), small nucleolar RNA.//780853//	-0.717	-1.565		0	0
SNORD3D//ILMN_3242315//Homo sapiens small nucleolar RNA, C/D box 3D (SNORD3D), small nucleolar RNA.//780854//	-0.69	-1.506		0	0.002
SNX5//ILMN_1673676//Homo sapiens sorting nexin 5 (SNX5), transcript variant 1, mRNA.//27131//20p11.23d	0.87	0.536		0	0
SPARC//ILMN_1796734//Homo sapiens secreted protein, acidic, cysteine-rich (osteonectin) (SPARC), mRNA.//6678//5q33.1d	0.69	2.082		0	0
SPG21//ILMN_1657423//Homo sapiens spastic paraplegia 21 (autosomal recessive, Mast syndrome) (SPG21), transcript variant 1, mRNA. XM_945612 XM_945613 XM_945615 XM_945617 XM_945619 XM_945622//51324//15q22.31b	0.513	0.949		0	0.008
SRGAP1//ILMN_1677432//Homo sapiens SLIT-ROBO Rho GTPase activating protein 1 (SRGAP1), mRNA.//57522//12q14.2b	-0.774	-0.558		0.001	0.02
SRP9//ILMN_1759883//Homo sapiens signal recognition particle 9kDa (SRP9), mRNA.//6726//1q42.12c	0.642	0.834		0	0
SSTR2//ILMN_2152257//Homo sapiens somatostatin receptor 2 (SSTR2), mRNA.//6752//17q25.1a	-0.716	-1.116		0	0.002
STAG3L3//ILMN_3239343//Homo sapiens stromal antigen 3-like 3 (STAG3L3), mRNA.//442578//7q11.23a	-0.552	-0.79		0.002	0.017
SULT1C2//ILMN_2415329//Homo sapiens sulfotransferase family, cytosolic, 1C, member 2 (SULT1C2), transcript variant 1, mRNA.//6819//2q12.3c	-0.549	-0.966		0	0.001
SUMO1//ILMN_2379835//Homo sapiens SMT3 suppressor of mif two 3 homolog 1 (S. cerevisiae) (SUMO1), transcript variant 1, mRNA.//7341//2q33.1g	-0.618	-0.569		0.001	0.004
SUMO2//ILMN_2333594//Homo sapiens SMT3 suppressor of mif two 3 homolog 2 (S. cerevisiae) (SUMO2), transcript variant 2, mRNA.//6613//17q25.1c	0.507	0.826		0.017	0.001
SYPL1//ILMN_1764087//Homo sapiens synaptophysin-like 1 (SYPL1), transcript variant 1, mRNA.//6856//7q22.2c	0.594	1.17		0	0
TAX1BP3//ILMN_1803392//Homo sapiens Tax1 (human T-cell leukemia virus type I) binding protein 3 (TAX1BP3), mRNA.//30851//17p13.3a	0.556	1.51		0	0.001
TCP1//ILMN_1660661//Homo sapiens t-complex 1 (TCP1), transcript variant 1, mRNA.//6950//6q25.3f	0.904	1.046		0	0.004
THBS1//ILMN_1686116//Homo sapiens thrombospondin 1 (THBS1), mRNA.//7057//15q14d	0.851	2.295		0	0
THOC3//ILMN_2298936//Homo sapiens THO complex 3 (THOC3), mRNA.//84321//5q35.2c	0.691	0.552		0	0.006
THOC4//ILMN_1750518//PREDICTED: Homo sapiens THO complex 4 (THOC4), mRNA.//10189//17q25.3g	0.871	0.656		0	0.002
THOC4//ILMN_2364062//Homo sapiens THO complex 4 (THOC4), mRNA.//10189//17q25.3g	0.859	0.888		0	0
TIMM23//ILMN_1673746//Homo sapiens translocase of inner mitochondrial membrane 23 homolog (yeast) (TIMM23), nuclear gene encoding mitochondrial protein, mRNA.//10431//10q11.23b	0.594	0.696		0	0.005
TMPO//ILMN_1768816//Homo sapiens thymopoietin (TMPO), transcript variant 1, mRNA.//7112//12q23.1c	0.692	0.714		0	0
TPI1//ILMN_1707627//Homo sapiens triosephosphate isomerase 1 (TPI1), mRNA.//7167//12p13.31d	0.673	0.855		0	0.016
TPM1//ILMN_1716687//Homo sapiens tropomyosin 1 (alpha) (TPM1), transcript variant 7, mRNA.//7168//15q22.2b	0.763	2.735		0	0.002
TPM1//ILMN_2360710//Homo sapiens tropomyosin 1 (alpha) (TPM1), transcript variant 3, mRNA.//7168//15q22.2b	0.797	2.803		0	0.002
TPM3//ILMN_1697567//Homo sapiens tropomyosin 3 (TPM3), transcript variant 1, mRNA.//7170//1q21.3d	0.943	0.865		0	0.005
TRIM2//ILMN_1745079//Homo sapiens tripartite motif-containing 2 (TRIM2), mRNA.//23321//4q31.3d	-0.507	-0.689		0	0.012
TSC22D1//ILMN_1692177//Homo sapiens TSC22 domain family, member 1 (TSC22D1), transcript variant 2, mRNA.//8848//13q14.11e	0.537	0.865		0	0.004
TSPAN3//ILMN_1655469//Homo sapiens tetraspanin 3 (TSPAN3), transcript variant 1, mRNA.//10099//15q24.3a	0.578	1.061		0	0.001
TSPYL1//ILMN_1779014//Homo sapiens TSPY-like 1 (TSPYL1), mRNA.//7259//6q22.1d	0.501	0.606		0.001	0.003
TUBA1A//ILMN_1742981//Homo sapiens tubulin, alpha 1a (TUBA1A), mRNA.//7846//12q13.12b	0.582	0.964		0	0.002
TUBB//ILMN_1665583//Homo sapiens tubulin, beta (TUBB), mRNA.//203068//6p21.33b	0.641	0.616		0	0.007
TUBB3//ILMN_1791726//Homo sapiens tubulin, beta 3 (TUBB3), mRNA.//10381//16q24.3b	0.513	1.41		0	0
TUBE1//ILMN_2134888//Homo sapiens tubulin, epsilon 1 (TUBE1), mRNA.//51175//6q21i	-0.571	-0.684		0	0.01
TXNDC5//ILMN_2403965//Homo sapiens thioredoxin domain containing 5 (TXNDC5), transcript variant 2, mRNA.//81567//6p24.3c	0.665	1.06		0	0.002
UBE2D3//ILMN_2320853//Homo sapiens ubiquitin-conjugating enzyme E2D 3 (UBC4/5 homolog, yeast) (UBE2D3), transcript variant 6, mRNA.//7323//4q24b	0.517	0.52		0.001	0.004
UGCG//ILMN_1736939//Homo sapiens UDP-glucose ceramide glucosyltransferase (UGCG), mRNA.//7357//9q31.3b	-0.563	-1.433		0	0
VPS24//ILMN_2406043//Homo sapiens vacuolar protein sorting 24 homolog (S. cerevisiae) (VPS24), transcript variant 2, mRNA.//51652//2p11.2e	0.529	0.55		0	0.001
VPS41//ILMN_2383107//Homo sapiens vacuolar protein sorting 41 homolog (S. cerevisiae) (VPS41), transcript variant 1, mRNA.//27072//7p14.1d	-0.781	-0.632		0	0.017
WTAP//ILMN_1748904//Homo sapiens Wilms tumor 1 associated protein (WTAP), transcript variant 3, mRNA.//9589//6q25.3f	0.553	0.719		0	0
XRN2//ILMN_1727617//Homo sapiens 5'-3' exoribonuclease 2 (XRN2), mRNA.//22803//20p11.22b	0.652	0.774		0	0.004
YME1L1//ILMN_2339825//Homo sapiens YME1-like 1 (S. cerevisiae) (YME1L1), nuclear gene encoding mitochondrial protein, transcript variant 2, mRNA.//10730//10p12.1a	0.513	0.543		0.007	0.005
YWHAE//ILMN_1807535//Homo sapiens tyrosine 3-monooxygenase/tryptophan 5-monooxygenase activation protein, epsilon polypeptide (YWHAE), mRNA.//7531//17p13.3e	0.707	0.735		0	0.02
ZNF223//ILMN_1815578//Homo sapiens zinc finger protein 223 (ZNF223), mRNA.//7766//19q13.31b	-0.747	-0.608		0	0.005
ZNF264//ILMN_1795435//Homo sapiens zinc finger protein 264 (ZNF264), mRNA.//9422//19q13.43b	-0.788	-0.573		0.004	0.044
ZNF83//ILMN_2190414//Homo sapiens zinc finger protein 83 (ZNF83), mRNA.//55769//19q13.41a	-0.605	-1.185		0	0.021
107 genes: fc > 0.5 or < -0.5 only in "SKOV3_nc886" (Fig 3A)
ADAM17//ILMN_2121068//Homo sapiens ADAM metallopeptidase domain 17 (ADAM17), mRNA.//6868//2p25.1d	-0.601	-0.37		0.001	0.03
AHR//ILMN_1812640//Homo sapiens aryl hydrocarbon receptor (AHR), mRNA.//196//7p21.1b	-0.588	-0.416		0	0.025
AK2P2//ILMN_3236458//PREDICTED: Homo sapiens adenylate kinase 2 pseudogene 2 (AK2P2), mRNA.//339736//2p22.3e	-0.599	-0.386		0	0.026
ANKRD30B//ILMN_1730678//Homo sapiens ankyrin repeat domain 30B (ANKRD30B), mRNA.//374860//18p11.21a	-0.603	-0.394		0	0.006
ATF4//ILMN_2358457//Homo sapiens activating transcription factor 4 (tax-responsive enhancer element B67) (ATF4), transcript variant 2, mRNA.//468//22q13.1d	-0.61	-0.497		0	0.001
ATG10//ILMN_1748968//Homo sapiens ATG10 autophagy related 10 homolog (S. cerevisiae) (ATG10), mRNA.//83734//5q14.2a	-0.551	-0.262		0	0.038
C21orf24//ILMN_2211724//Homo sapiens chromosome 21 open reading frame 24 (C21orf24), mRNA.//400866//21q22.2a	-0.682	-0.259		0.001	0.026
C6orf225//ILMN_3248941//Homo sapiens chromosome 6 open reading frame 225 (C6orf225), mRNA.//619208//6q21i	-0.576	-0.418		0	0.013
C8orf45//ILMN_2113738//Homo sapiens chromosome 8 open reading frame 45 (C8orf45), mRNA.//157777//8q13.1b	-0.737	-0.465		0	0.044
CACYBP//ILMN_1726574//Homo sapiens calcyclin binding protein (CACYBP), transcript variant 1, mRNA.//27101//1q25.1b	0.6	0.387		0	0
CAPZA1//ILMN_1803742//Homo sapiens capping protein (actin filament) muscle Z-line, alpha 1 (CAPZA1), mRNA.//829//1p13.2c	-0.501	-0.284		0	0.039
CD68//ILMN_2359907//Homo sapiens CD68 molecule (CD68), transcript variant 1, mRNA.//968//17p13.1d	-0.672	-0.41		0	0.011
CDAN1//ILMN_2401906//Homo sapiens congenital dyserythropoietic anemia, type I (CDAN1), mRNA.//146059//15q15.2a	-0.508	-0.32		0	0.036
CEBPG//ILMN_1716766//Homo sapiens CCAAT/enhancer binding protein (C/EBP), gamma (CEBPG), mRNA.//1054//19q13.11b	-0.513	-0.376		0	0.003
CEP27//ILMN_1738482//Homo sapiens centrosomal protein 27kDa (CEP27), mRNA.//55142//15q15.1d	-0.599	-0.406		0.001	0.031
CSF2RA//ILMN_2376458//Homo sapiens colony stimulating factor 2 receptor, alpha, low-affinity (granulocyte-macrophage) (CSF2RA), transcript variant 6, mRNA.//1438//Xp22.33e,Yp11.32a	-0.603	-0.416		0	0.03
DCLRE1C//ILMN_2321931//Homo sapiens DNA cross-link repair 1C (PSO2 homolog, S. cerevisiae) (DCLRE1C), transcript variant b, mRNA.//64421//10p13c	-0.719	-0.434		0	0.023
DCTPP1//ILMN_1763129//Homo sapiens dCTP pyrophosphatase 1 (DCTPP1), mRNA.//79077//16p11.2c	0.616	0.446		0	0.008
DCTPP1//ILMN_3242459//Homo sapiens dCTP pyrophosphatase 1 (DCTPP1), mRNA.//79077//16p11.2c	0.531	0.396		0	0.005
DDX21//ILMN_1735461//Homo sapiens DEAD (Asp-Glu-Ala-Asp) box polypeptide 21 (DDX21), mRNA.//9188//10q21.3e	0.508	0.302		0	0.012
DOPEY2//ILMN_2180239//Homo sapiens dopey family member 2 (DOPEY2), mRNA.//9980//21q22.12b	-0.504	-0.427		0	0.001
DTWD2//ILMN_2054554//Homo sapiens DTW domain containing 2 (DTWD2), mRNA.//285605//5q23.1c	-0.949	-0.494		0	0.049
DUSP8//ILMN_1743204//Homo sapiens dual specificity phosphatase 8 (DUSP8), mRNA.//1850//11p15.5b	-0.536	-0.476		0	0.006
EIF2AK4//ILMN_1755114//Homo sapiens eukaryotic translation initiation factor 2 alpha kinase 4 (EIF2AK4), mRNA.//440275//15q15.1a	-0.682	-0.416		0.002	0.031
FAHD1//ILMN_1701457//Homo sapiens fumarylacetoacetate hydrolase domain containing 1 (FAHD1), nuclear gene encoding mitochondrial protein, transcript variant 1, mRNA.//81889//16p13.3e	0.519	0.328		0	0.004
FAIM//ILMN_1690101//Homo sapiens Fas apoptotic inhibitory molecule (FAIM), transcript variant 1, mRNA.//55179//3q22.3c	0.541	0.498		0.002	0.01
FAM153B//ILMN_2205470//Homo sapiens family with sequence similarity 153, member B (FAM153B), mRNA.//202134//5q35.2d	-0.514	-0.365		0.001	0
FEN1//ILMN_1755834//Homo sapiens flap structure-specific endonuclease 1 (FEN1), mRNA.//2237//11q12.2b	0.584	0.231		0	0.004
FLJ35390//ILMN_3269655//Homo sapiens hypothetical LOC255031 (FLJ35390), transcript variant 1, non-coding RNA.//255031//	-0.671	-0.456		0	0.016
GPBP1L1//ILMN_2076250//Homo sapiens GC-rich promoter binding protein 1-like 1 (GPBP1L1), mRNA.//60313//1p34.1b	-0.558	-0.308		0	0
H2AFX//ILMN_2200331//Homo sapiens H2A histone family, member X (H2AFX), mRNA.//3014//11q23.3e	0.593	0.343		0.001	0.031
HCG2P7//ILMN_2091123//Homo sapiens HLA complex group 2 pseudogene 7 (HCG2P7), non-coding RNA.//80867//6p21.33b	-0.522	-0.263		0	0.042
HIAT1//ILMN_2231189//Homo sapiens hippocampus abundant transcript 1 (HIAT1), mRNA.//64645//1p21.2a	-0.581	-0.386		0.001	0.025
HMGN2//ILMN_2058141//Homo sapiens high-mobility group nucleosomal binding domain 2 (HMGN2), mRNA.//3151//1p36.11b	0.556	0.365		0	0.032
HNRNPK//ILMN_3179371//Homo sapiens heterogeneous nuclear ribonucleoprotein K (HNRNPK), transcript variant 2, mRNA.//3190//9q21.32c	0.528	0.39		0	0.042
HSCB//ILMN_2184789//Homo sapiens HscB iron-sulfur cluster co-chaperone homolog (E. coli) (HSCB), mRNA.//150274//22q12.1c	-0.577	-0.339		0	0.022
IL10//ILMN_2073307//Homo sapiens interleukin 10 (IL10), mRNA.//3586//1q32.1h	-0.742	-0.368		0	0.022
LAMB1//ILMN_2214790//Homo sapiens laminin, beta 1 (LAMB1), mRNA.//3912//7q31.1a	-0.579	-0.398		0	0.001
LEPR//ILMN_2234956//Homo sapiens leptin receptor (LEPR), transcript variant 2, mRNA.//3953//1p31.3b	-0.504	-0.24		0	0.023
LILRB1//ILMN_2316974//Homo sapiens leukocyte immunoglobulin-like receptor, subfamily B (with TM and ITIM domains), member 1 (LILRB1), transcript variant 2, mRNA.//10859//19q13.42a	-0.557	-0.38		0	0.002
LOC100128062//ILMN_3260286//PREDICTED: Homo sapiens misc_RNA (LOC100128062), miscRNA.//100128062//5q35.1a	-0.803	-0.457		0	0.009
LOC100128274//ILMN_3253787//PREDICTED: Homo sapiens hypothetical protein LOC100128274 (LOC100128274), mRNA.//100128274//9p21.1a	-0.532	-0.29		0.001	0.013
LOC100130168//ILMN_3183544//PREDICTED: Homo sapiens hypothetical protein LOC100130168 (LOC100130168), mRNA.//100130168//13q33.1b	-0.503	-0.339		0.001	0.029
LOC100131096//ILMN_3216365//PREDICTED: Homo sapiens hypothetical protein LOC100131096 (LOC100131096), mRNA.//100131096//17q25.3a	-0.766	-0.477		0	0.007
LOC100132727//ILMN_3243175//PREDICTED: Homo sapiens hypothetical protein LOC100132727 (LOC100132727), mRNA.//100132727//15q11.2a	-0.716	-0.449		0	0.021
LOC100133836//ILMN_3215206//PREDICTED: Homo sapiens hypothetical protein LOC100133836, transcript variant 1 (LOC100133836), mRNA.//100133836//	0.629	0.406		0	0.014
LOC100134159//ILMN_3244728//PREDICTED: Homo sapiens similar to Coiled-coil domain containing 144B (LOC100134159), mRNA.//100134159//	-0.619	-0.488		0.001	0.041
LOC113386//ILMN_1667330//Homo sapiens similar to envelope protein (LOC113386), mRNA.//113386//19q13.43c	0.515	0.4		0.001	0.047
LOC148915//ILMN_1776052//PREDICTED: Homo sapiens similar to Nonhistone chromosomal protein HMG-17 (High-mobility group nucleosome binding domain 2) (LOC148915), mRNA.//148915//	0.518	0.316		0	0.002
LOC441019//ILMN_1761281//PREDICTED: Homo sapiens hypothetical LOC441019 (LOC441019), mRNA.//441019//4q13.2c	0.56	0.42		0	0.017
LOC441154//ILMN_3200597//PREDICTED: Homo sapiens misc_RNA (LOC441154), miscRNA.//441154//6q12a	-0.533	-0.416		0.002	0.036
LOC642817//ILMN_1695034//PREDICTED: Homo sapiens hypothetical LOC642817 (LOC642817), mRNA.//642817//6p25.1b	0.543	0.461		0.005	0.003
LOC642909//ILMN_3281039//PREDICTED: Homo sapiens misc_RNA (LOC642909), miscRNA.//642909//5q21.1a	-0.51	-0.282		0	0.001
LOC644642//ILMN_1812250//PREDICTED: Homo sapiens hypothetical protein LOC644642 (LOC644642), mRNA.//644642//	-0.529	-0.274		0	0.026
LOC644877//ILMN_3214052//PREDICTED: Homo sapiens misc_RNA (LOC644877), miscRNA.//644877//2q32.1b	0.572	0.386		0	0.001
LOC644877//ILMN_3290261//PREDICTED: Homo sapiens misc_RNA (LOC644877), miscRNA.//644877//2q32.1b	0.539	0.24		0.001	0.019
LOC645452//ILMN_3289685//PREDICTED: Homo sapiens similar to hCG1782414 (LOC645452), mRNA.//645452//6p22.2a	-0.711	-0.338		0	0.04
LOC646527//ILMN_3207738//PREDICTED: Homo sapiens misc_RNA (LOC646527), miscRNA.//646527//13q12.13c	-0.572	-0.33		0	0.042
LOC650128//ILMN_1671992//PREDICTED: Homo sapiens similar to CG1486-PA, isoform A, transcript variant 4 (LOC650128), mRNA.//650128//	-0.667	-0.318		0	0
LOC653086//ILMN_1814039//PREDICTED: Homo sapiens similar to RAN-binding protein 2-like 1 isoform 2, transcript variant 10 (LOC653086), mRNA.//653086//	-0.717	-0.445		0	0.005
LOC727962//ILMN_3275275//PREDICTED: Homo sapiens hypothetical LOC727962 (LOC727962), mRNA.//727962//22q11.21b	-0.753	-0.43		0	0.011
LOC728698//ILMN_3226012//PREDICTED: Homo sapiens misc_RNA (LOC728698), miscRNA.//728698//12q13.13e	0.609	0.499		0	0.023
LOC730004//ILMN_3224860//PREDICTED: Homo sapiens misc_RNA (LOC730004), miscRNA.//730004//3q26.2b	-0.512	-0.43		0.001	0.006
LOC730534//ILMN_1689327//PREDICTED: Homo sapiens similar to D-PCa-2 protein isoform c (LOC730534), mRNA.//730534//16p11.1c	0.57	0.389		0	0.014
MAP9//ILMN_1789224//Homo sapiens microtubule-associated protein 9 (MAP9), mRNA.//79884//4q32.1b	-0.58	-0.38		0.001	0.025
MBNL2//ILMN_1658015//Homo sapiens muscleblind-like 2 (Drosophila) (MBNL2), transcript variant 1, mRNA.//10150//13q32.1c	-0.684	-0.26		0	0.007
MBNL2//ILMN_2364272//Homo sapiens muscleblind-like 2 (Drosophila) (MBNL2), transcript variant 3, mRNA.//10150//13q32.1c	-0.572	-0.177		0.002	0.021
MYC//ILMN_1680618//Homo sapiens v-myc myelocytomatosis viral oncogene homolog (avian) (MYC), mRNA.//4609//8q24.21b	0.518	0.257		0	0.027
PATE2//ILMN_2133784//Homo sapiens prostate and testis expressed 2 (PATE2), mRNA.//399967//11q24.2b	-0.617	-0.485		0	0
PDCD4//ILMN_2396272//Homo sapiens programmed cell death 4 (neoplastic transformation inhibitor) (PDCD4), transcript variant 2, mRNA.//27250//10q25.2a	-0.687	-0.458		0	0.021
PDE4C//ILMN_1761277//Homo sapiens phosphodiesterase 4C, cAMP-specific (phosphodiesterase E1 dunce homolog, Drosophila) (PDE4C), mRNA.//5143//19p13.11c	-0.587	-0.461		0.001	0.009
PIGW//ILMN_1743397//Homo sapiens phosphatidylinositol glycan anchor biosynthesis, class W (PIGW), mRNA.//284098//17q12b	0.533	0.486		0	0
PIP5K2B//ILMN_1812105//Homo sapiens phosphatidylinositol-4-phosphate 5-kinase, type II, beta (PIP5K2B), transcript variant 2, mRNA.//8396//17q12c	-0.729	-0.441		0.001	0.028
PLA2G2D//ILMN_2233050//Homo sapiens phospholipase A2, group IID (PLA2G2D), mRNA.//26279//1p36.12b	-0.711	-0.419		0	0.04
PLAC8//ILMN_1653026//Homo sapiens placenta-specific 8 (PLAC8), mRNA.//51316//4q21.22a	0.544	0.207		0	0.01
PNPT1//ILMN_2051408//Homo sapiens polyribonucleotide nucleotidyltransferase 1 (PNPT1), mRNA.//87178//2p16.1d	-0.53	-0.372		0	0.007
PNPT1//ILMN_3251723//Homo sapiens polyribonucleotide nucleotidyltransferase 1 (PNPT1), mRNA.//87178//2p16.1d	-0.756	-0.443		0	0.014
PRDX3//ILMN_2395974//Homo sapiens peroxiredoxin 3 (PRDX3), nuclear gene encoding mitochondrial protein, transcript variant 1, mRNA.//10935//10q26.11c	0.596	0.358		0	0
PRKCDBP//ILMN_1793476//Homo sapiens protein kinase C, delta binding protein (PRKCDBP), mRNA.//112464//11p15.4c	0.54	0.413		0	0.011
PTPLAD2//ILMN_1690114//Homo sapiens protein tyrosine phosphatase-like A domain containing 2 (PTPLAD2), mRNA.//401494//9p21.3d	-0.727	-0.441		0	0.03
PURA//ILMN_1709142//Homo sapiens purine-rich element binding protein A (PURA), mRNA.//5813//5q31.3a	-0.555	-0.335		0	0.017
RAD21//ILMN_1748578//Homo sapiens RAD21 homolog (S. pombe) (RAD21), mRNA.//5885//8q24.11a	0.503	0.371		0.01	0.041
RAN//ILMN_3307930//Homo sapiens RAN, member RAS oncogene family (RAN), mRNA.//5901//12q24.33b	0.661	0.439		0	0.021
RBBP4//ILMN_2062524//Homo sapiens retinoblastoma binding protein 4 (RBBP4), mRNA.//5928//1p35.1b	-0.573	-0.416		0	0.001
RFC2//ILMN_1655733//Homo sapiens replication factor C (activator 1) 2, 40kDa (RFC2), transcript variant 1, mRNA.//5982//7q11.23b	0.539	0.339		0	0
RPL6//ILMN_1717490//Homo sapiens ribosomal protein L6 (RPL6), transcript variant 1, mRNA.//6128//12q24.13a	0.586	0.246		0	0.003
RPS2//ILMN_2218277//Homo sapiens ribosomal protein S2 (RPS2), mRNA.//6187//16p13.3e	0.503	0.387		0.001	0.034
RUNDC2C//ILMN_1709164//Homo sapiens RUN domain containing 2C (RUNDC2C), non-coding RNA.//440352//16p12.2b-p12.2a	-0.679	-0.471		0	0.045
RUVBL1//ILMN_1693108//Homo sapiens RuvB-like 1 (E. coli) (RUVBL1), mRNA.//8607//3q21.3b	0.506	0.263		0.001	0
SIVA1//ILMN_3231820//Homo sapiens SIVA1, apoptosis-inducing factor (SIVA1), transcript variant 1, mRNA.//10572//14q32.33b	0.673	0.266		0	0.002
SIVA1//ILMN_3300972//Homo sapiens SIVA1, apoptosis-inducing factor (SIVA1), transcript variant 2, mRNA.//10572//14q32.33b	0.624	0.318		0.001	0.014
SLC25A5//ILMN_1774062//Homo sapiens solute carrier family 25 (mitochondrial carrier; adenine nucleotide translocator), member 5 (SLC25A5), mRNA.//292//Xq24c	0.506	0.492		0.001	0.008
SMC4//ILMN_2251804//Homo sapiens structural maintenance of chromosomes 4 (SMC4), transcript variant 2, mRNA.//10051//3q26.1a	0.512	0.349		0	0.038
SMCR5//ILMN_3240236//Homo sapiens Smith-Magenis syndrome chromosome region, candidate 5 (non-protein coding) (SMCR5), non-coding RNA.//140771//17p11.2g	-0.605	-0.393		0.001	0.021
SNAPC1//ILMN_2093389//Homo sapiens small nuclear RNA activating complex, polypeptide 1, 43kDa (SNAPC1), mRNA.//6617//14q23.2a	-0.734	-0.477		0	0.048
SON//ILMN_1703427//Homo sapiens SON DNA binding protein (SON), transcript variant f, mRNA.//6651//21q22.11c	0.572	0.46		0	0
SPTBN1//ILMN_1661335//Homo sapiens spectrin, beta, non-erythrocytic 1 (SPTBN1), transcript variant 1, mRNA.//6711//2p16.2a	0.543	0.47		0.001	0.006
SUCLA2//ILMN_1660787//Homo sapiens succinate-CoA ligase, ADP-forming, beta subunit (SUCLA2), mRNA.//8803//13q14.2b	0.522	0.322		0.002	0.009
TALDO1//ILMN_1746588//Homo sapiens transaldolase 1 (TALDO1), mRNA.//6888//11p15.5c	0.526	0.339		0.003	0.004
TFDP1//ILMN_1661717//Homo sapiens transcription factor Dp-1 (TFDP1), mRNA.//7027//13q34d	0.529	0.277		0	0.043
THBS3//ILMN_1804663//Homo sapiens thrombospondin 3 (THBS3), mRNA.//7059//1q22a	-0.547	-0.302		0.001	0.012
TNFSF14//ILMN_2363392//Homo sapiens tumor necrosis factor (ligand) superfamily, member 14 (TNFSF14), transcript variant 2, mRNA.//8740//19p13.3a	-0.599	-0.396		0	0.009
WDR57//ILMN_1799814//Homo sapiens WD repeat domain 57 (U5 snRNP specific) (WDR57), mRNA.//9410//1p35.2a	0.602	0.317		0	0.01
WDR74//ILMN_2270845//Homo sapiens WD repeat domain 74 (WDR74), mRNA.//54663//11q12.3b	-0.668	-0.487		0	0.048
ZFAND6//ILMN_1778803//Homo sapiens zinc finger, AN1-type domain 6 (ZFAND6), mRNA.//54469//15q25.1b	0.641	0.457		0.002	0.005
ZNF486//ILMN_1805668//PREDICTED: Homo sapiens zinc finger protein 486 (ZNF486), mRNA.//90649//19p12d	-0.595	-0.351		0	0.007
ZNF600//ILMN_1678457//Homo sapiens zinc finger protein 600 (ZNF600), mRNA.//162966//19q13.41a	-0.524	-0.353		0.005	0.032
923 genes: fc > 0.5 or < -0.5 only in "SKOV3_TGF-b" (Fig. 3a)
A4GALT//ILMN_1735045//Homo sapiens alpha 1,4-galactosyltransferase (A4GALT), mRNA.//53947//22q13.2b	-0.179	-0.532		0.006	0.05
AADACL1//ILMN_2061446//Homo sapiens arylacetamide deacetylase-like 1 (AADACL1), mRNA.//57552//3q26.31b	-0.179	-0.503		0.01	0.014
AARS//ILMN_1662364//Homo sapiens alanyl-tRNA synthetase (AARS), mRNA.//16//16q22.1f	-0.482	-0.634		0	0.001
ABHD10//ILMN_1770031//Homo sapiens abhydrolase domain containing 10 (ABHD10), mRNA.//55347//3q13.2a	-0.288	-0.56		0.011	0.001
ACAD11//ILMN_1761058//Homo sapiens acyl-Coenzyme A dehydrogenase family, member 11 (ACAD11), mRNA.//84129//3q22.1c	-0.151	-0.531		0.009	0.044
ACER3//ILMN_3237774//Homo sapiens alkaline ceramidase 3 (ACER3), mRNA.//55331//11q13.5c	-0.461	-0.604		0.021	0.03
ACOT9//ILMN_1658995//Homo sapiens acyl-CoA thioesterase 9 (ACOT9), transcript variant 2, mRNA.//23597//Xp22.11a	0.366	0.552		0.001	0
ACP2//ILMN_2104830//Homo sapiens acid phosphatase 2, lysosomal (ACP2), mRNA.//53//11p11.2b	0.256	0.603		0	0.015
ACSL1//ILMN_1684585//Homo sapiens acyl-CoA synthetase long-chain family member 1 (ACSL1), mRNA.//2180//4q35.1e	-0.249	-0.945		0.005	0.001
ACTR6//ILMN_1697585//Homo sapiens ARP6 actin-related protein 6 homolog (yeast) (ACTR6), mRNA.//64431//12q23.1d	-0.294	-0.719		0.017	0.046
ADA//ILMN_1803686//Homo sapiens adenosine deaminase (ADA), mRNA.//100//20q13.12a	0.141	0.728		0.019	0
ADAM15//ILMN_1756920//Homo sapiens ADAM metallopeptidase domain 15 (ADAM15), transcript variant 4, mRNA.//8751//1q21.3e-q22a	-0.205	-0.657		0.017	0.004
ADAMTS1//ILMN_1673566//Homo sapiens ADAM metallopeptidase with thrombospondin type 1 motif, 1 (ADAMTS1), mRNA.//9510//21q21.3a	0.104	0.729		0.017	0.027
ADAMTS5//ILMN_1681886//Homo sapiens ADAM metallopeptidase with thrombospondin type 1 motif, 5 (aggrecanase-2) (ADAMTS5), mRNA.//11096//21q21.3a	0.165	1.36		0.016	0.034
ADAMTS9//ILMN_1805543//Homo sapiens ADAM metallopeptidase with thrombospondin type 1 motif, 9 (ADAMTS9), mRNA.//56999//3p14.1d	-0.25	-0.506		0	0.001
ADCY6//ILMN_1685156//Homo sapiens adenylate cyclase 6 (ADCY6), transcript variant 2, mRNA.//112//12q13.12a	-0.183	-0.651		0.019	0.021
ADI1//ILMN_1813975//Homo sapiens acireductone dioxygenase 1 (ADI1), mRNA.//55256//2p25.3b	-0.403	-0.698		0.002	0.001
ADRB2//ILMN_1695590//Homo sapiens adrenergic, beta-2-, receptor, surface (ADRB2), mRNA.//154//5q33.1b	-0.327	-1.942		0	0.001
AFAP1L2//ILMN_1730995//Homo sapiens actin filament associated protein 1-like 2 (AFAP1L2), transcript variant 1, mRNA.//84632//10q25.3a	0.306	1.338		0.005	0.005
AFAP1L2//ILMN_2404917//Homo sapiens actin filament associated protein 1-like 2 (AFAP1L2), transcript variant 2, mRNA.//84632//10q25.3a	0.351	1.252		0	0.012
AGPS//ILMN_1698209//Homo sapiens alkylglycerone phosphate synthase (AGPS), mRNA.//8540//2q31.2a	0.152	0.724		0.013	0.006
AHCYL1//ILMN_1770412//Homo sapiens adenosylhomocysteinase-like 1 (AHCYL1), mRNA.//10768//1p13.3b	-0.311	-0.578		0	0
AHNAK//ILMN_1714567//Homo sapiens AHNAK nucleoprotein (AHNAK), transcript variant 1, mRNA.//79026//11q12.3a	-0.233	-0.603		0	0.015
AIG1//ILMN_1797974//Homo sapiens androgen-induced 1 (AIG1), mRNA.//51390//6q24.2a	-0.136	-0.746		0.015	0.006
AKIRIN1//ILMN_1658337//Homo sapiens akirin 1 (AKIRIN1), mRNA.//79647//1p34.3a	0.358	0.663		0	0.043
ALDH18A1//ILMN_2302716//Homo sapiens aldehyde dehydrogenase 18 family, member A1 (ALDH18A1), nuclear gene encoding mitochondrial protein, transcript variant 1, mRNA.//5832//10q23.33d	-0.248	-0.619		0	0
ALDH6A1//ILMN_2096985//Homo sapiens aldehyde dehydrogenase 6 family, member A1 (ALDH6A1), nuclear gene encoding mitochondrial protein, mRNA.//4329//14q24.3a	-0.391	-0.64		0	0.002
ALOX5AP//ILMN_1797875//Homo sapiens arachidonate 5-lipoxygenase-activating protein (ALOX5AP), mRNA.//241//13q12.3c	0.095	0.836		0.019	0.001
ALPK1//ILMN_2078697//Homo sapiens alpha-kinase 1 (ALPK1), mRNA.//80216//4q25f	-0.217	-0.538		0	0.004
ALS2CR4//ILMN_1800958//Homo sapiens amyotrophic lateral sclerosis 2 (juvenile) chromosome region, candidate 4 (ALS2CR4), transcript variant 1, mRNA.//65062//2q33.1f	0.44	1.119		0	0.011
AMD1//ILMN_1667994//Homo sapiens adenosylmethionine decarboxylase 1 (AMD1), transcript variant 1, mRNA.//262//6q21h	0.499	0.661		0	0
AMFR//ILMN_1666258//Homo sapiens autocrine motility factor receptor (AMFR), mRNA.//267//16q13a	0.359	0.566		0.011	0.007
AMMECR1//ILMN_1779374//Homo sapiens Alport syndrome, mental retardation, midface hypoplasia and elliptocytosis chromosomal region gene 1 (AMMECR1), transcript variant 1, mRNA.//9949//Xq22.3d	-0.066	-0.581		0.027	0.031
ANKRD29//ILMN_1749338//Homo sapiens ankyrin repeat domain 29 (ANKRD29), mRNA.//147463//18q11.2b	-0.164	-0.53		0.013	0
ANKRD29//ILMN_2075643//Homo sapiens ankyrin repeat domain 29 (ANKRD29), mRNA.//147463//18q11.2b	-0.24	-0.795		0.001	0.002
ANXA3//ILMN_1694548//Homo sapiens annexin A3 (ANXA3), mRNA.//306//4q21.21a	-0.259	-0.989		0	0.001
ANXA8//ILMN_1778087//Homo sapiens annexin A8 (ANXA8), mRNA.//244//10q11.22b	0.474	1.764		0.001	0.025
ANXA8//ILMN_2095610//Homo sapiens annexin A8 (ANXA8), mRNA. XM_931361 XM_931369 XM_931374 XM_931375 XM_931378 XM_931383 XM_931388 XM_931391 XM_931399 XM_931404 XM_931411//653145//10q11.22b	0.184	0.787		0.007	0.008
ANXA8L2//ILMN_2186983//Homo sapiens annexin A8-like 2 (ANXA8L2), mRNA.//244//10q11.22b	0.266	0.913		0.001	0.004
AP1S1//ILMN_1751345//Homo sapiens adaptor-related protein complex 1, sigma 1 subunit (AP1S1), transcript variant 2, mRNA.//1174//7q22.1d	0.443	0.642		0	0.006
AP1S1//ILMN_2316173//Homo sapiens adaptor-related protein complex 1, sigma 1 subunit (AP1S1), transcript variant 1, mRNA.//1174//7q22.1d	0.477	0.694		0.019	0.014
AP1S2//ILMN_1766411//Homo sapiens adaptor-related protein complex 1, sigma 2 subunit (AP1S2), mRNA.//8905//Xp22.2	0.344	0.729		0.001	0.001
AP1S2//ILMN_2120273//Homo sapiens adaptor-related protein complex 1, sigma 2 subunit (AP1S2), mRNA.//8905//Xp22.2	0.172	0.543		0.008	0.001
APCDD1L//ILMN_1689431//Homo sapiens adenomatosis polyposis coli down-regulated 1-like (APCDD1L), mRNA.//164284//20q13.32a	0.22	2.322		0.018	0.005
APH1A//ILMN_2398388//Homo sapiens anterior pharynx defective 1 homolog A (C. elegans) (APH1A), transcript variant 1, mRNA.//51107//1q21.2b	-0.287	-0.524		0.003	0.033
APLP2//ILMN_1710482//Homo sapiens amyloid beta (A4) precursor-like protein 2 (APLP2), mRNA.//334//11q24.3c	-0.208	-0.895		0.009	0.04
APLP2//ILMN_2081465//Homo sapiens amyloid beta (A4) precursor-like protein 2 (APLP2), mRNA.//334//11q24.3c	-0.37	-0.684		0	0.008
ARHGAP1//ILMN_1732060//Homo sapiens Rho GTPase activating protein 1 (ARHGAP1), mRNA.//392//11p11.2b	0.051	0.543		0.048	0.001
ARHGAP18//ILMN_1791186//Homo sapiens Rho GTPase activating protein 18 (ARHGAP18), mRNA.//93663//6q22.33e	-0.209	-0.727		0.018	0.005
ARHGAP29//ILMN_1751474//Homo sapiens Rho GTPase activating protein 29 (ARHGAP29), mRNA.//9411//1p22.1a	-0.38	-0.576		0.002	0.008
ARHGDIB//ILMN_1678143//Homo sapiens Rho GDP dissociation inhibitor (GDI) beta (ARHGDIB), mRNA.//397//12p12.3e	-0.25	-0.82		0.003	0.008
ARHGEF2//ILMN_1703477//Homo sapiens rho/rac guanine nucleotide exchange factor (GEF) 2 (ARHGEF2), mRNA.//9181//1q22c	-0.308	-0.676		0.007	0.004
ARHGEF3//ILMN_1781010//Homo sapiens Rho guanine nucleotide exchange factor (GEF) 3 (ARHGEF3), mRNA.//50650//3p14.3b	-0.203	-0.512		0.007	0.005
ARHGEF4//ILMN_1666076//Homo sapiens Rho guanine nucleotide exchange factor (GEF) 4 (ARHGEF4), transcript variant 1, mRNA.//50649//2q21.1c	-0.248	-0.62		0.002	0
ARID3A//ILMN_1670130//Homo sapiens AT rich interactive domain 3A (BRIGHT-like) (ARID3A), mRNA.//1820//19p13.3i	-0.25	-0.501		0.004	0.005
ARL6IP6//ILMN_1797964//Homo sapiens ADP-ribosylation-like factor 6 interacting protein 6 (ARL6IP6), mRNA.//151188//2q23.3d	0.435	0.785		0.001	0.007
ARL8B//ILMN_1752837//Homo sapiens ADP-ribosylation factor-like 8B (ARL8B), mRNA.//55207//3p26.2a	0.08	0.544		0.038	0
ARNTL//ILMN_2405305//Homo sapiens aryl hydrocarbon receptor nuclear translocator-like (ARNTL), transcript variant 2, mRNA.//406//11p15.2c	0.205	0.695		0.001	0
ARPC4//ILMN_2393763//Homo sapiens actin related protein 2/3 complex, subunit 4, 20kDa (ARPC4), transcript variant 3, mRNA.//10093//3p25.3c	0.43	0.677		0.006	0.002
ASAP1//ILMN_2233366//Homo sapiens ArfGAP with SH3 domain, ankyrin repeat and PH domain 1 (ASAP1), mRNA.//50807//8q24.21c	0.189	0.524		0.004	0.006
ASNSD1//ILMN_2221673//Homo sapiens asparagine synthetase domain containing 1 (ASNSD1), mRNA.//54529//2q32.2a	0.4	0.513		0.001	0.004
ATP6V0E1//ILMN_1715635//Homo sapiens ATPase, H+ transporting, lysosomal 9kDa, V0 subunit e1 (ATP6V0E1), mRNA.//8992//5q35.2a	0.376	0.555		0	0.002
ATP8B3//ILMN_1653372//Homo sapiens ATPase, class I, type 8B, member 3 (ATP8B3), mRNA.//148229//19p13.3h	-0.375	-0.677		0.002	0
ATPIF1//ILMN_1727332//Homo sapiens ATPase inhibitory factor 1 (ATPIF1), nuclear gene encoding mitochondrial protein, transcript variant 3, mRNA.//93974//1p35.3b	-0.164	-0.575		0.017	0.008
AVEN//ILMN_1710216//Homo sapiens apoptosis, caspase activation inhibitor (AVEN), mRNA.//57099//15q14a	0.094	0.932		0.001	0.021
AVPI1//ILMN_1671731//Homo sapiens arginine vasopressin-induced 1 (AVPI1), mRNA.//60370//10q24.2a	-0.332	-1.477		0.001	0
BAG2//ILMN_3244893//Homo sapiens BCL2-associated athanogene 2 (BAG2), mRNA.//9532//6p12.1a	-0.155	-0.588		0.015	0.004
BAIAP2L2//ILMN_1771652//Homo sapiens BAI1-associated protein 2-like 2 (BAIAP2L2), mRNA.//80115//22q13.1b	-0.289	-1.782		0.046	0
BARD1//ILMN_2074258//Homo sapiens BRCA1 associated RING domain 1 (BARD1), mRNA.//580//2q35a	0.027	-0.515		0.04	0.001
BCAP29//ILMN_1697642//Homo sapiens B-cell receptor-associated protein 29 (BCAP29), transcript variant 1, mRNA.//55973//7q22.3c	0.269	0.547		0.001	0
BCAT1//ILMN_1766169//Homo sapiens branched chain aminotransferase 1, cytosolic (BCAT1), mRNA.//586//12p12.1b	-0.307	-0.951		0.006	0.001
BDNF//ILMN_1751276//Homo sapiens brain-derived neurotrophic factor (BDNF), transcript variant 4, mRNA.//627//11p14.1d	0.054	-0.754		0.03	0
BEND6//ILMN_1706969//Homo sapiens BEN domain containing 6 (BEND6), mRNA.//221336//6p12.1a	0.194	1.326		0.021	0
BEND6//ILMN_3238319//Homo sapiens BEN domain containing 6 (BEND6), mRNA.//221336//6p12.1a	0.126	0.625		0	0
BEX2//ILMN_2181892//Homo sapiens brain expressed X-linked 2 (BEX2), mRNA.//84707//Xq22.1e	-0.209	-0.582		0.012	0.001
BIK//ILMN_1770505//Homo sapiens BCL2-interacting killer (apoptosis-inducing) (BIK), mRNA.//638//22q13.2c	-0.112	-0.602		0	0
BIRC3//ILMN_1776181//Homo sapiens baculoviral IAP repeat-containing 3 (BIRC3), transcript variant 1, mRNA.//330//11q22.2a	-0.23	-1.751		0.009	0.009
BNIP3L//ILMN_1718961//Homo sapiens BCL2/adenovirus E1B 19kDa interacting protein 3-like (BNIP3L), mRNA.//665//8p21.2b	0.247	0.503		0.005	0.005
BOLA2//ILMN_1703894//Homo sapiens bolA homolog 2 (E. coli) (BOLA2), mRNA.//552900//16p11.2d	0.396	0.522		0	0.027
BOLA2//ILMN_2298511//Homo sapiens bolA homolog 2 (E. coli) (BOLA2), mRNA.//552900//16p11.2d	-0.344	-0.69		0.001	0
BRE//ILMN_1778684//Homo sapiens brain and reproductive organ-expressed (TNFRSF1A modulator) (BRE), transcript variant 5, mRNA.//9577//2p23.2b	0.157	0.65		0.005	0.007
BST2//ILMN_1723480//Homo sapiens bone marrow stromal cell antigen 2 (BST2), mRNA.//684//19p13.11d	-0.358	-0.513		0	0.004
BTBD1//ILMN_1691927//Homo sapiens BTB (POZ) domain containing 1 (BTBD1), transcript variant 1, mRNA.//53339//15q25.2b	0.372	0.701		0	0.003
BTBD1//ILMN_2411264//Homo sapiens BTB (POZ) domain containing 1 (BTBD1), transcript variant 2, mRNA.//53339//15q25.2b	0.232	0.523		0.001	0
BZW1//ILMN_1704760//Homo sapiens basic leucine zipper and W2 domains 1 (BZW1), mRNA. XM_943165//9689//2q33.1e	0.436	0.776		0.003	0
C10orf47//ILMN_2128639//Homo sapiens chromosome 10 open reading frame 47 (C10orf47), mRNA.//254427//10p14a	-0.308	-0.941		0.012	0.001
C10orf75//ILMN_3268880//PREDICTED: Homo sapiens misc_RNA (C10orf75), miscRNA.//90271//10q24.31a	-0.179	-1.262		0.037	0.02
C12orf35//ILMN_2229922//Homo sapiens chromosome 12 open reading frame 35 (C12orf35), mRNA.//55196//12p11.21a	-0.324	-1.831		0	0.028
C12orf36//ILMN_1755414//Homo sapiens chromosome 12 open reading frame 36 (C12orf36), mRNA.//283422//12p13.1b	-0.283	-0.804		0.001	0.001
C13orf34//ILMN_1761486//Homo sapiens chromosome 13 open reading frame 34 (C13orf34), mRNA.//79866//13q22.1a	-0.176	-0.516		0.011	0.016
C14orf37//ILMN_1796377//Homo sapiens chromosome 14 open reading frame 37 (C14orf37), mRNA.//145407//14q23.1a-q23.1b	0.12	0.61		0.006	0.029
C16orf42//ILMN_1713884//Homo sapiens chromosome 16 open reading frame 42 (C16orf42), mRNA.//115939//16p13.3e	0.321	0.55		0.004	0.041
C16orf93//ILMN_2179726//Homo sapiens chromosome 16 open reading frame 93 (C16orf93), mRNA.//90835//16p11.2c	-0.163	-0.576		0.002	0.025
C17orf49//ILMN_1763688//Homo sapiens chromosome 17 open reading frame 49 (C17orf49), mRNA.//124944//17p13.1d	0.241	0.731		0.028	0.045
C17orf91//ILMN_2390310//Homo sapiens chromosome 17 open reading frame 91 (C17orf91), transcript variant 2, mRNA.//84981//17p13.3d	-0.253	0.515		0	0.015
C18orf56//ILMN_1796074//Homo sapiens chromosome 18 open reading frame 56 (C18orf56), mRNA.//494514//18p11.32c	-0.3	-0.897		0	0
C19orf62//ILMN_2396813//Homo sapiens chromosome 19 open reading frame 62 (C19orf62), transcript variant 2, mRNA.//29086//19p13.11e	0.436	0.596		0.001	0.027
C1orf115//ILMN_1674817//Homo sapiens chromosome 1 open reading frame 115 (C1orf115), mRNA.//79762//1q41d	-0.324	-1.4		0.002	0.001
C1orf24//ILMN_1667966//Homo sapiens chromosome 1 open reading frame 24 (C1orf24), transcript variant 2, mRNA.//116496//1q25.3f	-0.264	-1.598		0.002	0.001
C1orf43//ILMN_1660602//Homo sapiens chromosome 1 open reading frame 43 (C1orf43), transcript variant 1, mRNA.//25912//1q21.3d	0.382	0.689		0	0.007
C1orf71//ILMN_1670263//Homo sapiens chromosome 1 open reading frame 71 (C1orf71), mRNA.//163882//1q44d	-0.402	-0.602		0	0
C20orf11//ILMN_1755909//Homo sapiens chromosome 20 open reading frame 11 (C20orf11), mRNA.//54994//20q13.33d	0.151	0.67		0.003	0.021
C2orf25//ILMN_1810759//Homo sapiens chromosome 2 open reading frame 25 (C2orf25), mRNA.//27249//2q23.2a	0.278	0.697		0.001	0.016
C2orf25//ILMN_2090558//Homo sapiens chromosome 2 open reading frame 25 (C2orf25), mRNA.//27249//2q23.2a	0.13	0.578		0.001	0.032
C2orf29//ILMN_1708906//Homo sapiens chromosome 2 open reading frame 29 (C2orf29), mRNA.//55571//2q11.2e	-0.212	-0.71		0.01	0.007
C3orf10//ILMN_1764500//Homo sapiens chromosome 3 open reading frame 10 (C3orf10), mRNA.//55845//3p25.3b	0.477	0.542		0.001	0.013
C3orf59//ILMN_1700967//Homo sapiens chromosome 3 open reading frame 59 (C3orf59), mRNA.//151963//3q29a	0.148	0.833		0	0
C4orf34//ILMN_1713892//Homo sapiens chromosome 4 open reading frame 34 (C4orf34), mRNA.//201895//4p14b	-0.319	0.986		0.003	0.002
C5orf13//ILMN_1680738//Homo sapiens chromosome 5 open reading frame 13 (C5orf13), mRNA.//9315//5q22.1b	0.425	2.717		0	0
C6orf160//ILMN_1653794//PREDICTED: Homo sapiens chromosome 6 open reading frame 160, transcript variant 4 (C6orf160), mRNA.//387066//6q14.3c	-0.486	-0.846		0	0.009
C6orf192//ILMN_1669831//Homo sapiens chromosome 6 open reading frame 192 (C6orf192), mRNA.//116843//6q23.2b	-0.276	-0.957		0	0.017
C7orf28B//ILMN_1713322//Homo sapiens chromosome 7 open reading frame 28B (C7orf28B), mRNA.//221960//7p22.1a	0.27	0.505		0	0
C8orf13//ILMN_1687213//Homo sapiens chromosome 8 open reading frame 13 (C8orf13), mRNA.//83648//8p23.1b	-0.348	-1.328		0.001	0.035
CA2//ILMN_2199439//Homo sapiens carbonic anhydrase II (CA2), mRNA.//760//8q21.2b	-0.055	-0.671		0.018	0
CALD1//ILMN_1730487//Homo sapiens caldesmon 1 (CALD1), transcript variant 5, mRNA.//800//7q33b	-0.16	0.664		0.017	0.005
CALHM3//ILMN_3241364//Homo sapiens calcium homeostasis modulator 3 (CALHM3), mRNA.//119395//10q24.33a	-0.493	-1.076		0	0
CANT1//ILMN_1664012//Homo sapiens calcium activated nucleotidase 1 (CANT1), mRNA.//124583//17q25.3c	0.359	0.754		0.002	0.005
CASC3//ILMN_1665004//Homo sapiens cancer susceptibility candidate 3 (CASC3), mRNA.//22794//17q21.1d	0.455	0.587		0.002	0.002
CASP4//ILMN_1678454//Homo sapiens caspase 4, apoptosis-related cysteine peptidase (CASP4), transcript variant alpha, mRNA.//837//11q22.3b	-0.257	-0.658		0.019	0.005
CAST//ILMN_1672947//Homo sapiens calpastatin (CAST), transcript variant 11, mRNA.//831//5q15d	-0.488	-0.618		0	0.03
CAT//ILMN_2151739//Homo sapiens catalase (CAT), mRNA.//847//11p13c	-0.379	-0.506		0.003	0.014
CBARA1//ILMN_1807540//Homo sapiens calcium binding atopy-related autoantigen 1 (CBARA1), mRNA.//10367//10q22.1f	-0.26	-0.532		0	0.001
CCDC109A//ILMN_1672759//Homo sapiens coiled-coil domain containing 109A (CCDC109A), mRNA.//90550//10q22.1f-q22.1g	-0.432	-1.059		0.001	0
CCDC50//ILMN_2302118//Homo sapiens coiled-coil domain containing 50 (CCDC50), transcript variant 1, mRNA.//152137//3q28d	0.219	0.634		0.002	0.017
CCDC80//ILMN_1803338//Homo sapiens coiled-coil domain containing 80 (CCDC80), transcript variant 1, mRNA.//151887//3q13.2a	0.085	0.555		0.014	0.026
CCNE1//ILMN_2384785//Homo sapiens cyclin E1 (CCNE1), transcript variant 2, mRNA.//898//19q12c	0.373	0.551		0.001	0
CCNG1//ILMN_1694491//Homo sapiens cyclin G1 (CCNG1), transcript variant 2, mRNA.//900//5q34c	-0.151	-0.626		0.041	0.002
CD151//ILMN_2326713//Homo sapiens CD151 molecule (Raph blood group) (CD151), transcript variant 2, mRNA.//977//11p15.5c	0.168	0.774		0.004	0.001
CD47//ILMN_1771333//Homo sapiens CD47 molecule (CD47), transcript variant 2, mRNA.//961//3q13.12b	-0.23	-0.617		0.005	0.043
CD58//ILMN_1785268//Homo sapiens CD58 molecule (CD58), mRNA.//965//1p13.1b	0.227	0.526		0.002	0.023
CDCP1//ILMN_1724941//Homo sapiens CUB domain containing protein 1 (CDCP1), transcript variant 1, mRNA.//64866//3p21.31k	-0.13	-0.906		0.044	0
CDKN2AIP//ILMN_1773066//Homo sapiens CDKN2A interacting protein (CDKN2AIP), mRNA.//55602//4q35.1c	-0.165	-1.383		0.001	0.009
CDR2L//ILMN_2128770//Homo sapiens cerebellar degeneration-related protein 2-like (CDR2L), mRNA.//30850//17q25.1c	0.172	0.501		0.002	0
CDS1//ILMN_1801476//Homo sapiens CDP-diacylglycerol synthase (phosphatidate cytidylyltransferase) 1 (CDS1), mRNA.//1040//4q21.23b	-0.387	-0.619		0.009	0.006
CEBPD//ILMN_1782050//Homo sapiens CCAAT/enhancer binding protein (C/EBP), delta (CEBPD), mRNA.//1052//8q11.21a	-0.103	-1.369		0.001	0
CERK//ILMN_1767475//Homo sapiens ceramide kinase (CERK), transcript variant 1, mRNA.//64781//22q13.31d	0.158	0.8		0.002	0
CETN3//ILMN_2224031//Homo sapiens centrin, EF-hand protein, 3 (CDC31 homolog, yeast) (CETN3), mRNA.//1070//5q14.3g	-0.462	-0.811		0.009	0.03
CFB//ILMN_1774287//Homo sapiens complement factor B (CFB), mRNA.//629//6p21.32b	-0.489	-0.697		0.002	0.026
CFLAR//ILMN_1789830//Homo sapiens CASP8 and FADD-like apoptosis regulator (CFLAR), mRNA.//8837//2q33.1f	-0.193	-0.524		0.006	0.001
CGB1//ILMN_2044645//Homo sapiens chorionic gonadotropin, beta polypeptide 1 (CGB1), mRNA.//114335//19q13.33a	0.382	4.688		0	0
CGB5//ILMN_1691647//Homo sapiens chorionic gonadotropin, beta polypeptide 5 (CGB5), mRNA.//93659//19q13.33a	0.035	3.599		0.02	0
CGB5//ILMN_2163790//Homo sapiens chorionic gonadotropin, beta polypeptide 5 (CGB5), mRNA.//93659//19q13.33a	0.385	4.495		0	0
CHD7//ILMN_1677376//Homo sapiens chromodomain helicase DNA binding protein 7 (CHD7), mRNA.//55636//8q12.2a	-0.253	-0.738		0	0.048
CHFR//ILMN_1653828//Homo sapiens checkpoint with forkhead and ring finger domains (CHFR), mRNA.//55743//12q24.33d	0.208	0.56		0.003	0
CHKA//ILMN_1691151//Homo sapiens choline kinase alpha (CHKA), transcript variant 2, mRNA.//1119//11q13.2a	-0.301	-0.531		0.001	0.032
CHST3//ILMN_1723481//Homo sapiens carbohydrate (chondroitin 6) sulfotransferase 3 (CHST3), mRNA.//9469//10q22.1e	0.247	0.965		0.005	0.003
CHURC1//ILMN_1798177//Homo sapiens churchill domain containing 1 (CHURC1), mRNA.//91612//14q23.3a	0.325	0.513		0.005	0
CICE//ILMN_1790471//PREDICTED: Homo sapiens cell death-inducing CIDE-like effector pseudogene (CICE), misc RNA.//152302//3p25.3c	0.449	0.744		0	0.023
CLDN14//ILMN_2328575//Homo sapiens claudin 14 (CLDN14), transcript variant 2, mRNA.//23562//21q22.13a	0.147	0.822		0.015	0.003
CLGN//ILMN_2050813//Homo sapiens calmegin (CLGN), mRNA.//1047//4q31.1f	-0.272	-1.32		0.003	0.001
CLPTM1L//ILMN_1752802//Homo sapiens CLPTM1-like (CLPTM1L), mRNA.//81037//5p15.33d	0.282	0.946		0.006	0
CLTA//ILMN_2345837//Homo sapiens clathrin, light chain (Lca) (CLTA), transcript variant 3, mRNA.//1211//9p13.3a	0.417	0.691		0.001	0.002
CMTM7//ILMN_1698934//Homo sapiens CKLF-like MARVEL transmembrane domain containing 7 (CMTM7), transcript variant 2, mRNA.//112616//3p22.3c	-0.172	-0.946		0.007	0.02
CNIH//ILMN_1758543//Homo sapiens cornichon homolog (Drosophila) (CNIH), mRNA.//10175//14q22.2b	0.471	0.876		0	0.022
CNIH//ILMN_1786532//Homo sapiens cornichon homolog (Drosophila) (CNIH), mRNA.//10175//14q22.2b	0.328	0.771		0	0.029
CNIH//ILMN_2330112//Homo sapiens cornichon homolog (Drosophila) (CNIH), transcript variant 2, mRNA.//10175//14q22.2b	0.348	0.808		0	0.016
COBRA1//ILMN_2290007//Homo sapiens cofactor of BRCA1 (COBRA1), mRNA.//25920//9q34.3f	0.271	0.608		0.006	0.014
COL1A1//ILMN_1701308//Homo sapiens collagen, type I, alpha 1 (COL1A1), mRNA.//1277//17q21.33a	0.232	4.363		0	0.007
COL1A2//ILMN_1785272//Homo sapiens collagen, type I, alpha 2 (COL1A2), mRNA.//1278//7q21.3a	0.235	1.662		0.003	0.002
COL1A2//ILMN_2104356//Homo sapiens collagen, type I, alpha 2 (COL1A2), mRNA.//1278//7q21.3a	0.267	2.469		0.006	0.001
COL4A1//ILMN_1653028//Homo sapiens collagen, type IV, alpha 1 (COL4A1), mRNA.//1282//13q34a	0.064	1.039		0	0.002
COL4A3BP//ILMN_1680109//Homo sapiens collagen, type IV, alpha 3 (Goodpasture antigen) binding protein (COL4A3BP), transcript variant 1, mRNA.//10087//5q13.3b	-0.469	-0.741		0	0.031
COL4A4//ILMN_1778308//Homo sapiens collagen, type IV, alpha 4 (COL4A4), mRNA.//1286//2q36.3b	-0.491	-0.69		0	0
COL5A2//ILMN_1729117//Homo sapiens collagen, type V, alpha 2 (COL5A2), mRNA.//1290//2q32.2a	0.264	1.274		0	0.01
COMMD3//ILMN_1690392//Homo sapiens COMM domain containing 3 (COMMD3), mRNA.//23412//10p12.31a	0.288	0.538		0	0.007
COMMD8//ILMN_1765644//Homo sapiens COMM domain containing 8 (COMMD8), mRNA.//54951//4p12b-p12a	0.457	0.796		0	0.001
COPS4//ILMN_1726755//Homo sapiens COP9 constitutive photomorphogenic homolog subunit 4 (Arabidopsis) (COPS4), mRNA.//51138//4q21.22a	0.385	0.655		0	0.044
CPNE8//ILMN_1722294//Homo sapiens copine VIII (CPNE8), mRNA.//144402//12q12a-q12b	-0.268	-0.901		0.017	0.002
CPNE8//ILMN_2169761//Homo sapiens copine VIII (CPNE8), mRNA.//144402//12q12a-q12b	-0.329	-0.845		0.001	0.004
CRB3//ILMN_2405680//Homo sapiens crumbs homolog 3 (Drosophila) (CRB3), transcript variant 3, mRNA.//92359//19p13.3a	0.09	-0.553		0	0
CRELD2//ILMN_1748707//Homo sapiens cysteine-rich with EGF-like domains 2 (CRELD2), mRNA.//79174//22q13.33a	0.208	0.534		0	0.003
CRK//ILMN_1686805//Homo sapiens v-crk sarcoma virus CT10 oncogene homolog (avian) (CRK), transcript variant II, mRNA.//1398//17p13.3e	0.465	0.502		0.006	0.002
CRK//ILMN_1803302//Homo sapiens v-crk sarcoma virus CT10 oncogene homolog (avian) (CRK), transcript variant II, mRNA.//1398//17p13.3e	0.211	0.511		0.016	0.007
CRYAB//ILMN_1729216//Homo sapiens crystallin, alpha B (CRYAB), mRNA.//1410//11q23.1b	0.323	1.692		0	0
CS//ILMN_1706057//Homo sapiens citrate synthase (CS), nuclear gene encoding mitochondrial protein, mRNA.//1431//12q13.2c	0.396	0.502		0	0
CSNK1A1//ILMN_2364174//Homo sapiens casein kinase 1, alpha 1 (CSNK1A1), transcript variant 2, mRNA.//1452//5q33.1b	0.23	0.558		0	0.01
CTGF//ILMN_1699829//Homo sapiens connective tissue growth factor (CTGF), mRNA.//1490//6q23.2b	-0.122	0.837		0	0.001
CTH//ILMN_1777060//Homo sapiens cystathionase (cystathionine gamma-lyase) (CTH), transcript variant 1, mRNA.//1491//1p31.1k	-0.16	-0.654		0	0
CTH//ILMN_2305112//Homo sapiens cystathionase (cystathionine gamma-lyase) (CTH), transcript variant 2, mRNA.//1491//1p31.1k	-0.474	-2.492		0	0
CTH//ILMN_2305116//Homo sapiens cystathionase (cystathionine gamma-lyase) (CTH), transcript variant 2, mRNA.//1491//1p31.1k	-0.189	-1.343		0.004	0
CTHRC1//ILMN_2117508//Homo sapiens collagen triple helix repeat containing 1 (CTHRC1), mRNA.//115908//8q22.3c	0.027	1.344		0.001	0.014
CTNNB1//ILMN_1757350//Homo sapiens catenin (cadherin-associated protein), beta 1, 88kDa (CTNNB1), transcript variant 2, mRNA.//1499//3p22.1b	0.464	0.711		0.013	0
CXXC5//ILMN_3307729//Homo sapiens CXXC finger 5 (CXXC5), mRNA.//51523//5q31.3a	0.117	0.766		0.029	0.012
CYB561D1//ILMN_3256325//Homo sapiens cytochrome b-561 domain containing 1 (CYB561D1), transcript variant 2, mRNA.//284613//1p13.3b	0.069	0.805		0.006	0.014
DAB2//ILMN_2128428//Homo sapiens disabled homolog 2, mitogen-responsive phosphoprotein (Drosophila) (DAB2), mRNA.//1601//5p13.1c	-0.131	0.617		0.002	0
DAD1//ILMN_1731619//Homo sapiens defender against cell death 1 (DAD1), mRNA.//1603//14q11.2e	0.377	0.753		0	0.018
DAGLB//ILMN_1658885//Homo sapiens diacylglycerol lipase, beta (DAGLB), mRNA.//221955//7p22.1b	-0.124	-0.953		0.005	0
DCBLD1//ILMN_1695604//Homo sapiens discoidin, CUB and LCCL domain containing 1 (DCBLD1), mRNA.//285761//6q22.2b	0.157	1.235		0.003	0.003
DCP2//ILMN_1669905//Homo sapiens DCP2 decapping enzyme homolog (S. cerevisiae) (DCP2), mRNA.//167227//5q22.2b	-0.391	-0.829		0	0.016
DCTN1//ILMN_2412807//Homo sapiens dynactin 1 (p150, glued homolog, Drosophila) (DCTN1), transcript variant 2, mRNA.//1639//2p13.1b	0.178	0.507		0.024	0.008
DCUN1D5//ILMN_1726839//Homo sapiens DCN1, defective in cullin neddylation 1, domain containing 5 (S. cerevisiae) (DCUN1D5), mRNA.//84259//11q22.3a	0.353	0.567		0.002	0.009
DCUN1D5//ILMN_2124352//Homo sapiens DCN1, defective in cullin neddylation 1, domain containing 5 (S. cerevisiae) (DCUN1D5), mRNA.//84259//11q22.3a	0.237	0.512		0.019	0.03
DDB1//ILMN_1748105//PREDICTED: Homo sapiens damage-specific DNA binding protein 1, 127kDa (DDB1), mRNA.//1642//11q12.2b	0.259	0.895		0	0.003
DDIT3//ILMN_1676984//Homo sapiens DNA-damage-inducible transcript 3 (DDIT3), mRNA.//1649//12q13.3b	-0.2	-1.034		0.001	0.016
DDX19B//ILMN_2330584//Homo sapiens DEAD (Asp-Glu-Ala-As) box polypeptide 19B (DDX19B), transcript variant 3, mRNA.//11269//16q22.1f	0.42	0.676		0	0.006
DENND3//ILMN_1692742//Homo sapiens DENN/MADD domain containing 3 (DENND3), mRNA.//22898//8q24.3c	-0.244	-0.868		0.002	0.001
DENND4C//ILMN_1669599//Homo sapiens DENN/MADD domain containing 4C (DENND4C), mRNA.//55667//9p22.1a	-0.387	-0.863		0	0.001
DHRS3//ILMN_1752478//Homo sapiens dehydrogenase/reductase (SDR family) member 3 (DHRS3), mRNA.//9249//1p36.22a-p36.21d	-0.357	-1.286		0.013	0
DIXDC1//ILMN_1736704//Homo sapiens DIX domain containing 1 (DIXDC1), transcript variant 1, mRNA.//85458//11q23.1b	0.15	0.927		0.001	0.002
DNAJB2//ILMN_2390974//Homo sapiens DnaJ (Hsp40) homolog, subfamily B, member 2 (DNAJB2), transcript variant 2, mRNA.//3300//2q35f	0.058	0.848		0.037	0
DOCK2//ILMN_1799725//Homo sapiens dedicator of cytokinesis 2 (DOCK2), mRNA.//1794//5q35.1b-q35.1c	0.248	0.769		0.001	0
DPP4//ILMN_1692535//Homo sapiens dipeptidyl-peptidase 4 (DPP4), mRNA.//1803//2q24.2d	-0.369	-1.109		0.001	0
DPYSL3//ILMN_1679262//Homo sapiens dihydropyrimidinase-like 3 (DPYSL3), mRNA.//1809//5q32e	0.166	1.044		0.019	0
DSCR3//ILMN_1717099//Homo sapiens Down syndrome critical region gene 3 (DSCR3), mRNA.//10311//21q22.13a	0.379	0.797		0.001	0.006
DSE//ILMN_1706498//Homo sapiens dermatan sulfate epimerase (DSE), transcript variant 1, mRNA.//29940//6q22.1d	0.271	0.738		0.002	0
DUSP10//ILMN_1759175//Homo sapiens dual specificity phosphatase 10 (DUSP10), transcript variant 1, mRNA.//11221//1q41d	0.223	0.631		0.026	0.001
DUSP12//ILMN_1767892//Homo sapiens dual specificity phosphatase 12 (DUSP12), mRNA.//11266//1q23.3b	0.329	0.506		0.001	0.013
DUSP5P//ILMN_2051731//Homo sapiens dual specificity phosphatase 5 pseudogene (DUSP5P), non-coding RNA.//574029//1q42.13c	-0.286	-0.564		0.013	0.001
DUSP6//ILMN_2396020//Homo sapiens dual specificity phosphatase 6 (DUSP6), transcript variant 2, mRNA.//1848//12q21.33a	-0.184	-0.529		0	0.005
ECHDC1//ILMN_2167011//Homo sapiens enoyl Coenzyme A hydratase domain containing 1 (ECHDC1), mRNA.//55862//6q22.33a	0.196	0.545		0.016	0.026
ECSCR//ILMN_3245630//Homo sapiens endothelial cell-specific chemotaxis regulator (ECSCR), mRNA.//641700//5q31.2d	-0.142	-0.864		0.002	0.028
EFNB1//ILMN_1654563//Homo sapiens ephrin-B1 (EFNB1), mRNA.//1947//Xq13.1a	-0.222	-1.227		0.006	0.02
EI24//ILMN_1726138//Homo sapiens etoposide induced 2.4 mRNA (EI24), transcript variant 1, mRNA.//9538//11q24.2b	0.433	0.633		0	0.003
EIF1B//ILMN_1679324//Homo sapiens eukaryotic translation initiation factor 1B (EIF1B), mRNA.//10289//3p22.1c	0.355	0.746		0	0.001
EIF3CL//ILMN_3238570//Homo sapiens eukaryotic translation initiation factor 3, subunit C-like (EIF3CL), mRNA.//728689//16p11.2e	0.463	0.626		0	0.004
EIF4G3//ILMN_1775692//Homo sapiens eukaryotic translation initiation factor 4 gamma, 3 (EIF4G3), mRNA.//8672//1p36.12b	-0.191	-0.633		0.007	0.005
ELF3//ILMN_1769201//Homo sapiens E74-like factor 3 (ets domain transcription factor, epithelial-specific ) (ELF3), mRNA.//1999//1q32.1c	-0.233	-1.326		0.001	0.004
ELOVL6//ILMN_2111187//Homo sapiens ELOVL family member 6, elongation of long chain fatty acids (FEN1/Elo2, SUR4/Elo3-like, yeast) (ELOVL6), mRNA.//79071//4q25d	-0.35	-0.53		0.008	0.002
EML1//ILMN_1729455//Homo sapiens echinoderm microtubule associated protein like 1 (EML1), transcript variant 2, mRNA.//2009//14q32.2b	0.192	0.59		0.001	0.029
EML1//ILMN_2411745//Homo sapiens echinoderm microtubule associated protein like 1 (EML1), transcript variant 2, mRNA.//2009//14q32.2b	0.338	0.529		0.01	0.037
EMP3//ILMN_1765446//Homo sapiens epithelial membrane protein 3 (EMP3), mRNA.//2014//19q13.32c	0.31	0.589		0.004	0.006
ENO2//ILMN_1765796//Homo sapiens enolase 2 (gamma, neuronal) (ENO2), mRNA.//2026//12p13.31d	-0.141	-0.816		0.018	0
ENOSF1//ILMN_1803676//Homo sapiens enolase superfamily member 1 (ENOSF1), mRNA.//55556//18p11.32c	-0.163	-0.725		0.01	0.015
EPRS//ILMN_1783695//Homo sapiens glutamyl-prolyl-tRNA synthetase (EPRS), mRNA.//2058//1q41d	-0.293	-0.695		0	0.022
EPS8//ILMN_1651699//Homo sapiens epidermal growth factor receptor pathway substrate 8 (EPS8), mRNA.//2059//12p12.3e-p12.3d	-0.284	-0.631		0.003	0.003
ERBB2//ILMN_2352131//Homo sapiens v-erb-b2 erythroblastic leukemia viral oncogene homolog 2, neuro/glioblastoma derived oncogene homolog (avian) (ERBB2), transcript variant 1, mRNA.//2064//17q12c	-0.386	-0.763		0.003	0
ERLIN2//ILMN_1700549//Homo sapiens ER lipid raft associated 2 (ERLIN2), transcript variant 1, mRNA.//11160//8p12a	-0.371	-0.516		0	0.012
ERMP1//ILMN_1751425//Homo sapiens endoplasmic reticulum metallopeptidase 1 (ERMP1), mRNA.//79956//9p24.1c	-0.383	-0.654		0.004	0
F2R//ILMN_1742866//Homo sapiens coagulation factor II (thrombin) receptor (F2R), mRNA.//2149//5q13.3d	0.238	0.846		0.015	0.029
FAM127C//ILMN_3251536//Homo sapiens family with sequence similarity 127, member C (FAM127C), mRNA.//441518//Xq26.3a	0.191	0.585		0.004	0.01
FAM167A//ILMN_3248511//Homo sapiens family with sequence similarity 167, member A (FAM167A), mRNA.//83648//8p23.1b	-0.347	-1.357		0.002	0.033
FAM171A1//ILMN_1749868//Homo sapiens family with sequence similarity 171, member A1 (FAM171A1), mRNA.//221061//10p13c-p13b	0.083	0.606		0.019	0
FAM176A//ILMN_3194638//Homo sapiens family with sequence similarity 176, member A (FAM176A), transcript variant 1, mRNA.//84141//2p12i	0.215	1.068		0	0.05
FAM195B//ILMN_1733799//Homo sapiens family with sequence similarity 195, member B (FAM195B), transcript variant 1, mRNA.//348262//	0.292	1.064		0	0.038
FAM26A//ILMN_1661022//Homo sapiens family with sequence similarity 26, member A (FAM26A), mRNA.//119395//10q24.33a	-0.372	-0.96		0	0
FAM43A//ILMN_1706015//Homo sapiens family with sequence similarity 43, member A (FAM43A), mRNA.//131583//3q29d	0.033	0.842		0.004	0.04
FAM46B//ILMN_1808011//Homo sapiens family with sequence similarity 46, member B (FAM46B), mRNA.//115572//1p36.11a	0.122	0.71		0.025	0.023
FAM58A//ILMN_1770623//Homo sapiens family with sequence similarity 58, member A (FAM58A), mRNA.//92002//Xq28f	0.243	0.518		0.004	0.023
FAM63B//ILMN_1774259//Homo sapiens family with sequence similarity 63, member B (FAM63B), transcript variant 1, mRNA.//54629//15q22.1b	-0.413	-0.608		0.001	0.001
FAM72D//ILMN_1719870//Homo sapiens family with sequence similarity 72, member D (FAM72D), mRNA.//728833//1q21.1a	-0.382	-0.795		0	0.047
FAM92A1//ILMN_1685856//Homo sapiens family with sequence similarity 92, member A1 (FAM92A1), mRNA.//137392//8q22.1b	0.329	0.576		0.006	0.022
FBXL18//ILMN_3307782//Homo sapiens F-box and leucine-rich repeat protein 18 (FBXL18), mRNA.//80028//7p22.1c	0.278	0.684		0.001	0
FEZ2//ILMN_2403946//Homo sapiens fasciculation and elongation protein zeta 2 (zygin II) (FEZ2), transcript variant 1, mRNA.//9637//2p22.2b	0.235	0.543		0.003	0.001
FGF2//ILMN_2105919//Homo sapiens fibroblast growth factor 2 (basic) (FGF2), mRNA.//2247//4q27d-q28.1a	-0.262	-0.541		0	0.019
FKSG30//ILMN_1814998//Homo sapiens actin-like protein (FKSG30), mRNA.//440915//2q21.1d	0.385	0.519		0	0
FLJ10986//ILMN_1737604//Homo sapiens hypothetical protein FLJ10986 (FLJ10986), mRNA.//55277//1p32.1d-p32.1c	0.234	0.827		0	0.003
FLJ20273//ILMN_1689046//Homo sapiens RNA-binding protein (FLJ20273), mRNA.//54502//4p14a	-0.401	-1.326		0	0.001
FLJ20489//ILMN_1778144//Homo sapiens hypothetical protein FLJ20489 (FLJ20489), mRNA.//55652//12q13.11b	-0.31	-1.26		0.001	0.002
FLJ40504//ILMN_2041222//Homo sapiens hypothetical protein FLJ40504 (FLJ40504), mRNA.//284085//17q11.2a	-0.07	-0.848		0.006	0.004
FLJ41856//ILMN_1749266//PREDICTED: Homo sapiens similar to CEACAM5 protein (FLJ41856), mRNA.//388550//19q13.31b	-0.447	-0.694		0.021	0.01
FLRT3//ILMN_1805665//Homo sapiens fibronectin leucine rich transmembrane protein 3 (FLRT3), transcript variant 2, mRNA.//23767//20p12.1d-p12.1c	-0.228	-0.658		0.004	0.001
FNTA//ILMN_1746494//Homo sapiens farnesyltransferase, CAAX box, alpha (FNTA), transcript variant 1, mRNA.//2339//8p11.21a	0.483	0.594		0.005	0.001
FOLR3//ILMN_1730454//Homo sapiens folate receptor 3 (gamma) (FOLR3), mRNA.//2352//11q13.4a	-0.164	-0.734		0.035	0.014
FOSL1//ILMN_1771841//Homo sapiens FOS-like antigen 1 (FOSL1), mRNA.//8061//11q13.1d	0.315	-0.952		0.001	0.001
FOXA1//ILMN_1766650//Homo sapiens forkhead box A1 (FOXA1), mRNA.//3169//14q21.1a	-0.218	-0.792		0.019	0
FOXP1//ILMN_2250923//Homo sapiens forkhead box P1 (FOXP1), transcript variant 1, mRNA.//27086//3p14.1a	0.101	0.726		0.014	0
FOXQ1//ILMN_1669046//Homo sapiens forkhead box Q1 (FOXQ1), mRNA.//94234//6p25.3a	-0.127	-1.711		0.04	0
FRAS1//ILMN_1806667//Homo sapiens Fraser syndrome 1 (FRAS1), mRNA.//80144//4q21.1c-q21.21a	-0.19	-0.583		0.013	0.001
FREQ//ILMN_1756784//Homo sapiens frequenin homolog (Drosophila) (FREQ), mRNA.//23413//9q34.11e	0.08	0.744		0.041	0
FRMD6//ILMN_1769282//Homo sapiens FERM domain containing 6 (FRMD6), mRNA.//122786//14q22.1c	0.41	2.329		0	0
FRMD6//ILMN_2330787//Homo sapiens FERM domain containing 6 (FRMD6), transcript variant 2, mRNA.//122786//14q22.1c	0.239	2.111		0.013	0
FSTL1//ILMN_2201678//Homo sapiens follistatin-like 1 (FSTL1), mRNA.//11167//3q13.33b	0.203	1.08		0.02	0.001
FTH1//ILMN_1683146//Homo sapiens ferritin, heavy polypeptide 1 (FTH1), mRNA.//2495//11q12.3a	-0.204	-0.821		0.027	0.016
FTHL11//ILMN_2134538//Homo sapiens ferritin, heavy polypeptide-like 11 (FTHL11) on chromosome 8.//2503//8q21.13b	-0.271	-0.593		0.011	0.001
FTL//ILMN_1740429//Homo sapiens ferritin, light polypeptide (FTL), mRNA.//2512//19q13.33a	0.434	0.723		0	0.002
FTL//ILMN_1814823//Homo sapiens ferritin, light polypeptide (FTL), mRNA.//2512//19q13.33a	0.315	0.601		0	0
FUK//ILMN_1704195//Homo sapiens fucokinase (FUK), mRNA.//197258//16q22.1f	-0.235	-0.632		0.008	0
G3BP2//ILMN_2381758//Homo sapiens GTPase activating protein (SH3 domain) binding protein 2 (G3BP2), transcript variant 3, mRNA.//9908//4q21.1a	0.373	0.651		0.003	0.008
GAD1//ILMN_2292646//Homo sapiens glutamate decarboxylase 1 (brain, 67kDa) (GAD1), transcript variant GAD67, mRNA.//2571//2q31.1c	-0.287	-0.512		0.002	0
GALE//ILMN_1792168//Homo sapiens UDP-galactose-4-epimerase (GALE), transcript variant 1, mRNA.//2582//1p36.11d	-0.185	-0.519		0.05	0.003
GALNT10//ILMN_1681984//Homo sapiens UDP-N-acetyl-alpha-D-galactosamine:polypeptide N-acetylgalactosaminyltransferase 10 (GalNAc-T10) (GALNT10), transcript variant 2, mRNA.//55568//5q33.2b	0.392	0.78		0.001	0
GCA//ILMN_1800602//Homo sapiens grancalcin, EF-hand calcium binding protein (GCA), mRNA.//25801//2q24.2d	-0.171	-0.906		0.015	0.024
GCHFR//ILMN_1694780//Homo sapiens GTP cyclohydrolase I feedback regulator (GCHFR), mRNA.//2644//15q15.1b	0.249	-0.956		0.002	0.001
GCNT2//ILMN_1680390//Homo sapiens glucosaminyl (N-acetyl) transferase 2, I-branching enzyme (I blood group) (GCNT2), transcript variant 2, mRNA.//2651//6p24.2a	-0.298	-0.864		0	0.005
GDF6//ILMN_2150175//Homo sapiens growth differentiation factor 6 (GDF6), mRNA.//392255//8q22.1d	0.076	0.645		0.002	0
GFPT1//ILMN_2220184//Homo sapiens glutamine-fructose-6-phosphate transaminase 1 (GFPT1), mRNA.//2673//2p14a	-0.359	-0.599		0	0.001
GJA1//ILMN_1727087//Homo sapiens gap junction protein, alpha 1, 43kDa (GJA1), mRNA.//2697//6q22.31c	0.213	1.591		0.009	0.001
GLDC//ILMN_1806754//Homo sapiens glycine dehydrogenase (decarboxylating) (GLDC), mRNA.//2731//9p24.1b	-0.189	-1.021		0.001	0
GLIPR2//ILMN_1652631//Homo sapiens GLI pathogenesis-related 2 (GLIPR2), mRNA.//152007//9p13.3a	0.358	2.646		0	0.001
GLRX3//ILMN_3247462//Homo sapiens glutaredoxin 3 (GLRX3), mRNA.//10539//10q26.3b	0.429	0.556		0	0.005
GLUD1//ILMN_1713756//Homo sapiens glutamate dehydrogenase 1 (GLUD1), mRNA.//2746//10q23.2b	-0.255	-0.731		0.009	0.009
GNB5//ILMN_2412294//Homo sapiens guanine nucleotide binding protein (G protein), beta 5 (GNB5), transcript variant 1, mRNA.//10681//15q21.2c	0.383	0.683		0.001	0.003
GNE//ILMN_1729417//Homo sapiens glucosamine (UDP-N-acetyl)-2-epimerase/N-acetylmannosamine kinase (GNE), mRNA.//10020//9p13.3a	-0.334	-0.622		0.003	0.003
GNG11//ILMN_1782419//Homo sapiens guanine nucleotide binding protein (G protein), gamma 11 (GNG11), mRNA.//2791//7q21.3a	0.336	0.607		0	0
GNL3//ILMN_1806106//Homo sapiens guanine nucleotide binding protein-like 3 (nucleolar) (GNL3), transcript variant 1, mRNA.//26354//3p21.1d	-0.125	-0.736		0.039	0.047
GOLT1A//ILMN_2137208//Homo sapiens golgi transport 1 homolog A (S. cerevisiae) (GOLT1A), mRNA.//127845//1q32.1f	-0.216	-0.929		0	0
GOLT1B//ILMN_1767837//Homo sapiens golgi transport 1 homolog B (S. cerevisiae) (GOLT1B), mRNA.//51026//12p12.1e	0.183	0.762		0.01	0
GPR137//ILMN_1804332//Homo sapiens G protein-coupled receptor 137 (GPR137), mRNA.//56834//11q13.1b	0.345	0.564		0.001	0.035
GPR175//ILMN_1804938//Homo sapiens G protein-coupled receptor 175 (GPR175), mRNA.//131601//3q21.3b	-0.438	-1.059		0	0
GPRC5A//ILMN_1682599//Homo sapiens G protein-coupled receptor, family C, group 5, member A (GPRC5A), mRNA.//9052//12p13.1b	-0.123	-0.733		0.004	0.001
GPRC5C//ILMN_1724211//Homo sapiens G protein-coupled receptor, family C, group 5, member C (GPRC5C), transcript variant 1, mRNA.//55890//17q25.1b	-0.23	-0.703		0.005	0
GPRC5C//ILMN_2352090//Homo sapiens G protein-coupled receptor, family C, group 5, member C (GPRC5C), transcript variant 2, mRNA.//55890//17q25.1b	-0.173	-1.292		0	0
GPT2//ILMN_1684158//Homo sapiens glutamic pyruvate transaminase (alanine aminotransferase) 2 (GPT2), mRNA.//84706//16q11.2i-q12.1a	-0.5	-0.788		0	0
GRB7//ILMN_1740762//Homo sapiens growth factor receptor-bound protein 7 (GRB7), transcript variant 1, mRNA.//2886//17q12c	-0.166	-0.621		0.015	0
GRK5//ILMN_2096719//Homo sapiens G protein-coupled receptor kinase 5 (GRK5), mRNA.//2869//10q26.11c-q26.11d	0.028	0.542		0.009	0.001
H2AFY//ILMN_1674034//Homo sapiens H2A histone family, member Y (H2AFY), transcript variant 1, mRNA.//9555//5q31.1f	0.244	0.512		0.003	0.024
HAS3//ILMN_1794501//Homo sapiens hyaluronan synthase 3 (HAS3), transcript variant 1, mRNA.//3038//16q22.1d	-0.299	-2.626		0.002	0.002
HAX1//ILMN_1750658//Homo sapiens HCLS1 associated protein X-1 (HAX1), transcript variant 1, mRNA.//10456//1q21.3d	-0.465	-0.602		0	0.006
HBEGF//ILMN_2121408//Homo sapiens heparin-binding EGF-like growth factor (HBEGF), mRNA.//1839//5q31.3a	0.296	1.005		0.012	0
HCP5//ILMN_1803945//Homo sapiens HLA complex P5 (HCP5), mRNA.//10866//6p21.33a	-0.281	-0.613		0.002	0.022
HDHD1A//ILMN_1710136//Homo sapiens haloacid dehalogenase-like hydrolase domain containing 1A (HDHD1A), mRNA.//8226//Xp22.31e	-0.148	-0.531		0.016	0.007
HDHD2//ILMN_1702265//Homo sapiens haloacid dehalogenase-like hydrolase domain containing 2 (HDHD2), mRNA.//84064//18q21.1b	-0.349	-0.537		0	0.003
HELZ//ILMN_1762835//Homo sapiens helicase with zinc finger (HELZ), mRNA.//9931//17q24.2a-q24.2b	-0.32	-0.62		0	0.003
HEY1//ILMN_1788203//Homo sapiens hairy/enhancer-of-split related with YRPW motif 1 (HEY1), transcript variant 2, mRNA.//23462//8q21.13a	-0.252	-0.569		0.011	0.003
HIAT1//ILMN_1763007//Homo sapiens hippocampus abundant transcript 1 (HIAT1), mRNA.//64645//1p21.2a	0.11	0.555		0.005	0.01
HIF1A//ILMN_1763260//Homo sapiens hypoxia-inducible factor 1, alpha subunit (basic helix-loop-helix transcription factor) (HIF1A), transcript variant 1, mRNA.//3091//14q23.2a	0.325	0.631		0	0
HIGD1A//ILMN_1661799//Homo sapiens HIG1 hypoxia inducible domain family, member 1A (HIGD1A), transcript variant 1, mRNA.//25994//3p22.1a	0.417	0.54		0	0.023
HIPK2//ILMN_1687440//Homo sapiens homeodomain interacting protein kinase 2 (HIPK2), mRNA.//28996//7q34b	-0.291	0.593		0.017	0.002
HIST2H2AA3//ILMN_1659047//Homo sapiens histone cluster 2, H2aa3 (HIST2H2AA3), mRNA.//8337//1q21.2a	0.073	-0.535		0.01	0.003
HKDC1//ILMN_1752502//Homo sapiens hexokinase domain containing 1 (HKDC1), mRNA.//80201//10q21.3e	-0.419	-0.971		0	0.012
HMGA1//ILMN_1693560//Homo sapiens high mobility group AT-hook 1 (HMGA1), transcript variant 4, mRNA.//3159//6p21.31e	-0.428	-0.99		0.002	0.002
HMGN2//ILMN_1776879//Homo sapiens high-mobility group nucleosomal binding domain 2 (HMGN2), mRNA.//3151//1p36.11b	0.499	0.645		0	0.002
HN1//ILMN_2384591//Homo sapiens hematological and neurological expressed 1 (HN1), transcript variant 1, mRNA.//51155//17q25.1c	0.359	0.901		0	0
HNRNPA0//ILMN_1753279//Homo sapiens heterogeneous nuclear ribonucleoprotein A0 (HNRNPA0), mRNA.//10949//5q31.2b	0.303	0.879		0	0
HOOK1//ILMN_1741406//Homo sapiens hook homolog 1 (Drosophila) (HOOK1), mRNA.//51361//1p32.1c	-0.311	-1.329		0.007	0
HOXB2//ILMN_1810274//Homo sapiens homeobox B2 (HOXB2), mRNA.//3212//17q21.32c	0.425	0.563		0.003	0.002
HRASLS2//ILMN_1809259//Homo sapiens HRAS-like suppressor 2 (HRASLS2), mRNA.//54979//11q12.3b	-0.267	-0.985		0.007	0
HSDL2//ILMN_1787843//Homo sapiens hydroxysteroid dehydrogenase like 2 (HSDL2), mRNA.//84263//9q32a	-0.204	-0.612		0	0.011
HSF2BP//ILMN_2135756//Homo sapiens heat shock transcription factor 2 binding protein (HSF2BP), mRNA.//11077//21q22.3c	0.114	1.774		0.005	0
HSPA4//ILMN_1734814//Homo sapiens heat shock 70kDa protein 4 (HSPA4), mRNA.//3308//5q31.1c	-0.294	-0.529		0.009	0.002
HSPA7//ILMN_3235964//Homo sapiens heat shock 70kDa protein 7 (HSP70B) (HSPA7), non-coding RNA.//3311//	-0.218	-1.072		0.014	0.001
ID2//ILMN_2086095//Homo sapiens inhibitor of DNA binding 2, dominant negative helix-loop-helix protein (ID2), mRNA.//3398//2p25.1e	-0.241	-0.561		0	0
ID4//ILMN_1721758//Homo sapiens inhibitor of DNA binding 4, dominant negative helix-loop-helix protein (ID4), mRNA.//3400//6p22.3c	-0.284	-0.691		0.001	0.004
IDH1//ILMN_1696432//Homo sapiens isocitrate dehydrogenase 1 (NADP+), soluble (IDH1), mRNA.//3417//2q33.3d	0.461	0.569		0	0.001
IFFO1//ILMN_2348268//Homo sapiens intermediate filament family orphan 1 (IFFO1), transcript variant 2, mRNA.//25900//12p13.31d	-0.413	-1.115		0.002	0
IFI16//ILMN_1710937//Homo sapiens interferon, gamma-inducible protein 16 (IFI16), mRNA.//3428//1q23.1g	-0.253	-0.548		0	0.001
IFIT2//ILMN_1739428//Homo sapiens interferon-induced protein with tetratricopeptide repeats 2 (IFIT2), mRNA.//3433//10q23.31b	-0.362	-0.665		0.002	0
IFITM1//ILMN_1801246//Homo sapiens interferon induced transmembrane protein 1 (9-27) (IFITM1), mRNA.//8519//11p15.5d	-0.275	-0.56		0.001	0.005
IGFBP1//ILMN_2387385//Homo sapiens insulin-like growth factor binding protein 1 (IGFBP1), transcript variant 2, mRNA.//3484//7p13b	0.294	-0.764		0	0.005
IGFBP5//ILMN_1750324//Homo sapiens insulin-like growth factor binding protein 5 (IGFBP5), mRNA.//3488//2q35c	0.323	2.538		0.001	0.048
IGFBP6//ILMN_1669362//Homo sapiens insulin-like growth factor binding protein 6 (IGFBP6), mRNA.//3489//12q13.13e	0.059	-0.547		0.002	0
IKBKB//ILMN_1727142//Homo sapiens inhibitor of kappa light polypeptide gene enhancer in B-cells, kinase beta (IKBKB), mRNA.//3551//8p11.21a	-0.113	-0.534		0.034	0.003
IL11//ILMN_1788107//Homo sapiens interleukin 11 (IL11), mRNA.//3589//19q13.42b	0.06	2.099		0.007	0
IL1B//ILMN_1775501//Homo sapiens interleukin 1, beta (IL1B), mRNA.//3553//2q13d	-0.423	-1.686		0.001	0.001
IL32//ILMN_2368530//Homo sapiens interleukin 32 (IL32), transcript variant 4, mRNA.//9235//16p13.3d	0.274	0.892		0.023	0.006
IMPDH1//ILMN_1676515//Homo sapiens IMP (inosine monophosphate) dehydrogenase 1 (IMPDH1), transcript variant 1, mRNA.//3614//7q32.1a	0.399	0.539		0	0.029
INTU//ILMN_2183728//Homo sapiens inturned planar cell polarity effector homolog (Drosophila) (INTU), mRNA.//27152//4q28.1e	-0.18	-0.504		0.01	0.04
IP6K1//ILMN_1700231//Homo sapiens inositol hexakisphosphate kinase 1 (IP6K1), transcript variant 1, mRNA.//9807//3p21.31c	0.457	0.556		0	0.002
IPO11//ILMN_1684746//Homo sapiens importin 11 (IPO11), mRNA.//51194//5q12.1c	-0.268	-0.706		0	0.026
ISCA1//ILMN_2219556//Homo sapiens iron-sulfur cluster assembly 1 homolog (S. cerevisiae) (ISCA1), mRNA.//81689//9q21.33b	0.257	0.514		0.006	0
ITGA2//ILMN_1665792//Homo sapiens integrin, alpha 2 (CD49B, alpha 2 subunit of VLA-2 receptor) (ITGA2), mRNA.//3673//5q11.2b	-0.235	-0.502		0	0.004
ITGA3//ILMN_1685397//Homo sapiens integrin, alpha 3 (antigen CD49C, alpha 3 subunit of VLA-3 receptor) (ITGA3), transcript variant a, mRNA.//3675//17q21.33a	-0.383	-0.661		0	0.002
ITGA5//ILMN_1792679//Homo sapiens integrin, alpha 5 (fibronectin receptor, alpha polypeptide) (ITGA5), mRNA.//3678//12q13.13f	-0.23	0.554		0.002	0.009
ITGAE//ILMN_1683927//Homo sapiens integrin, alpha E (antigen CD103, human mucosal lymphocyte antigen 1; alpha polypeptide) (ITGAE), mRNA.//3682//17p13.3a-p13.2c	0.415	0.872		0	0
ITGB2//ILMN_1654396//Homo sapiens integrin, beta 2 (antigen CD18 (p95), lymphocyte function-associated antigen 1; macrophage antigen 1 (mac-1) beta subunit) (ITGB2), mRNA.//3689//21q22.3e	0.134	-0.683		0.026	0.008
ITGB4//ILMN_2334210//Homo sapiens integrin, beta 4 (ITGB4), transcript variant 2, mRNA.//3691//17q25.1c-q25.1d	-0.365	-1.448		0.003	0.029
ITGB5//ILMN_2311166//Homo sapiens integrin, beta 5 (ITGB5), mRNA. XM_944688 XM_944693//3693//3q21.2a	0.102	0.648		0.021	0.045
ITPR3//ILMN_1815500//Homo sapiens inositol 1,4,5-triphosphate receptor, type 3 (ITPR3), mRNA.//3710//6p21.31f	-0.124	-0.509		0.034	0.031
IVNS1ABP//ILMN_1717877//Homo sapiens influenza virus NS1A binding protein (IVNS1ABP), mRNA.//10625//1q25.3g	-0.107	1.18		0.015	0.018
JMY//ILMN_3251620//Homo sapiens junction mediating and regulatory protein, p53 cofactor (JMY), mRNA.//133746//5q14.1c	-0.394	-0.534		0.002	0.001
JUN//ILMN_1806023//Homo sapiens jun oncogene (JUN), mRNA.//3725//1p32.1f	-0.211	-0.674		0.005	0.013
KANK4//ILMN_3241554//Homo sapiens KN motif and ankyrin repeat domains 4 (KANK4), mRNA.//163782//1p31.3d	0.095	1.333		0.043	0.003
KCNK1//ILMN_1718863//Homo sapiens potassium channel, subfamily K, member 1 (KCNK1), mRNA.//3775//1q42.2c	-0.042	-0.645		0.046	0.027
KCNS3//ILMN_2175114//Homo sapiens potassium voltage-gated channel, delayed-rectifier, subfamily S, member 3 (KCNS3), mRNA.//3790//2p24.2b	-0.436	-0.645		0.001	0.001
KDELR3//ILMN_1713901//Homo sapiens KDEL (Lys-Asp-Glu-Leu) endoplasmic reticulum protein retention receptor 3 (KDELR3), transcript variant 2, mRNA.//11015//22q13.1b	0.27	1.002		0.001	0.031
KDELR3//ILMN_1722820//Homo sapiens KDEL (Lys-Asp-Glu-Leu) endoplasmic reticulum protein retention receptor 3 (KDELR3), transcript variant 1, mRNA.//11015//22q13.1b	0.145	0.778		0.01	0.037
KEAP1//ILMN_2410772//Homo sapiens kelch-like ECH-associated protein 1 (KEAP1), transcript variant 2, mRNA.//9817//19p13.2b	0.441	0.57		0	0.007
KIAA0182//ILMN_1807767//Homo sapiens KIAA0182 (KIAA0182), mRNA.//23199//16q24.1b	-0.356	-1.213		0	0
KIAA0367//ILMN_1810628//Homo sapiens KIAA0367 (KIAA0367), mRNA.//23273//9q21.13c	-0.306	-0.66		0	0.004
KIAA1026//ILMN_1798458//Homo sapiens kazrin (KIAA1026), transcript variant B, mRNA.//23254//1p36.21b-p36.21a	-0.083	-0.783		0.042	0.019
KIAA1671//ILMN_1772821//PREDICTED: Homo sapiens KIAA1671 protein (KIAA1671), mRNA.//85379//22q11.23c	-0.218	-0.878		0.001	0
KIF3C//ILMN_1797277//Homo sapiens kinesin family member 3C (KIF3C), mRNA.//3797//2p23.3b	0.037	0.55		0	0
KIF5B//ILMN_1788160//Homo sapiens kinesin family member 5B (KIF5B), mRNA.//3799//10p11.22c	0.354	0.513		0.004	0.013
KIFAP3//ILMN_2119224//Homo sapiens kinesin-associated protein 3 (KIFAP3), mRNA.//22920//1q24.2c	0.161	0.791		0.026	0.001
KIT//ILMN_2229379//Homo sapiens v-kit Hardy-Zuckerman 4 feline sarcoma viral oncogene homolog (KIT), mRNA.//3815//4q12c	0.073	1.026		0.039	0.009
KLF10//ILMN_1659122//Homo sapiens Kruppel-like factor 10 (KLF10), transcript variant 1, mRNA.//7071//8q22.3b	0.371	1.01		0.004	0.008
KLF11//ILMN_1751656//PREDICTED: Homo sapiens Kruppel-like factor 11 (KLF11), mRNA.//8462//2p25.1d	-0.161	-0.511		0.012	0.006
KLF2//ILMN_1735930//Homo sapiens Kruppel-like factor 2 (lung) (KLF2), mRNA.//10365//19p13.11f	0.244	1.121		0.016	0
KLHL13//ILMN_2140510//Homo sapiens kelch-like 13 (Drosophila) (KLHL13), mRNA.//90293//Xq24a	-0.385	-0.775		0	0
KLHL29//ILMN_3178406//PREDICTED: Homo sapiens kelch-like 29 (Drosophila) (KLHL29), mRNA.//114818//2p24.1a	-0.252	-0.72		0.004	0.033
KRT18P17//ILMN_3252936//PREDICTED: Homo sapiens misc_RNA (KRT18P17), miscRNA.//344866//3p25.1d	-0.364	-0.687		0.001	0.011
KRT34//ILMN_1770228//Homo sapiens keratin 34 (KRT34), mRNA.//3885//17q21.2b	0.13	0.596		0.01	0.032
KRT80//ILMN_1705814//Homo sapiens keratin 80 (KRT80), transcript variant 1, mRNA.//144501//12q13.13d	0.266	0.541		0.012	0.019
KRT80//ILMN_2366445//Homo sapiens keratin 80 (KRT80), transcript variant 1, mRNA.//144501//12q13.13d	0.408	0.602		0.001	0.033
KRT86//ILMN_2178226//Homo sapiens keratin 86 (KRT86), mRNA.//3892//12q13.13d	0.16	0.687		0.005	0.022
KRT8P9//ILMN_3191922//PREDICTED: Homo sapiens misc_RNA (KRT8P9), miscRNA.//390601//15q23b	0.139	0.525		0.001	0
LACTB//ILMN_1765132//Homo sapiens lactamase, beta (LACTB), nuclear gene encoding mitochondrial protein, transcript variant 1, mRNA.//114294//15q22.2b	0.276	0.646		0	0
LAMA3//ILMN_1688892//Homo sapiens laminin, alpha 3 (LAMA3), transcript variant 1, mRNA.//3909//18q11.2b-q11.2c	0.041	-1.218		0	0.022
LAMC2//ILMN_1653824//Homo sapiens laminin, gamma 2 (LAMC2), transcript variant 1, mRNA.//3918//1q25.3d	0.234	0.808		0.048	0.037
LAMC2//ILMN_1701424//Homo sapiens laminin, gamma 2 (LAMC2), transcript variant 1, mRNA.//3918//1q25.3d	0.135	1.273		0.015	0.024
LARP6//ILMN_1663401//Homo sapiens La ribonucleoprotein domain family, member 6 (LARP6), transcript variant 2, mRNA.//55323//15q23b	0.222	0.725		0.001	0.004
LASS2//ILMN_1726108//Homo sapiens LAG1 homolog, ceramide synthase 2 (LASS2), transcript variant 1, mRNA.//29956//1q21.2d	-0.295	-0.564		0.018	0.001
LAT1-3TM//ILMN_1651328//PREDICTED: Homo sapiens SLC7A5 pseudogene, transcript variant 2 (LAT1-3TM), misc RNA.//81893//16p11.2d	-0.474	-0.578		0.001	0.005
LCLAT1//ILMN_1708081//Homo sapiens lysocardiolipin acyltransferase 1 (LCLAT1), transcript variant 2, mRNA.//253558//2p23.1b	0.382	0.648		0	0
LCLAT1//ILMN_3186473//Homo sapiens lysocardiolipin acyltransferase 1 (LCLAT1), transcript variant 1, mRNA.//253558//2p23.1b	0.369	0.516		0.001	0
LFNG//ILMN_1663080//Homo sapiens LFNG O-fucosylpeptide 3-beta-N-acetylglucosaminyltransferase (LFNG), transcript variant 1, mRNA.//3955//7p22.2c	0.287	1.485		0.004	0.005
LGALS1//ILMN_1723978//Homo sapiens lectin, galactoside-binding, soluble, 1 (LGALS1), mRNA.//3956//22q13.1a	0.302	0.604		0.001	0.006
LGMN//ILMN_1698019//Homo sapiens legumain (LGMN), transcript variant 2, mRNA.//5641//14q32.12b	0.296	1.244		0.006	0.004
LGMN//ILMN_2332964//Homo sapiens legumain (LGMN), transcript variant 2, mRNA.//5641//14q32.12b	0.402	1.28		0.007	0.006
LHB//ILMN_1765187//Homo sapiens luteinizing hormone beta polypeptide (LHB), mRNA.//3972//19q13.33a	0.194	3.697		0.026	0
LIMCH1//ILMN_2139761//Homo sapiens LIM and calponin homology domains 1 (LIMCH1), mRNA.//22998//4p13d	-0.291	-1.233		0.001	0
LIMS1//ILMN_1675387//Homo sapiens LIM and senescent cell antigen-like domains 1 (LIMS1), mRNA.//3987//2q12.3c-q13a	0.269	0.742		0.008	0.024
LMO4//ILMN_1703487//Homo sapiens LIM domain only 4 (LMO4), mRNA.//8543//1p22.3a	0.15	0.602		0.009	0
LMTK3//ILMN_1668194//PREDICTED: Homo sapiens lemur tyrosine kinase 3 (LMTK3), mRNA.//114783//19q13.32c	-0.498	-1.138		0.001	0
LOC100127918//ILMN_3252941//PREDICTED: Homo sapiens misc_RNA (LOC100127918), miscRNA.//100127918//4q21.1b	0.305	0.717		0	0.001
LOC100128892//ILMN_3191393//PREDICTED: Homo sapiens hypothetical protein LOC100128892 (LOC100128892), mRNA.//100128892//3q13.2a	0.183	0.752		0.003	0.023
LOC100128975//ILMN_3185144//PREDICTED: Homo sapiens similar to zinc finger protein 626 (LOC100128975), mRNA.//100128975//19p12d	0.11	0.701		0.024	0.011
LOC100129086//ILMN_3236481//PREDICTED: Homo sapiens similar to HIG1 domain family, member 1A (LOC100129086), mRNA.//100129086//12q13.13e	0.442	0.655		0	0.003
LOC100129553//ILMN_3266128//PREDICTED: Homo sapiens misc_RNA (LOC100129553), miscRNA.//100129553//7q22.2b	0.437	0.577		0	0.02
LOC100129667//ILMN_3263968//PREDICTED: Homo sapiens misc_RNA (LOC100129667), miscRNA.//100129667//8q11.23c	0.073	0.951		0.045	0
LOC100130707//ILMN_3242551//PREDICTED: Homo sapiens hypothetical protein LOC100130707 (LOC100130707), mRNA.//100130707//	0.368	0.569		0	0.028
LOC100131205//ILMN_3283775//PREDICTED: Homo sapiens hypothetical protein LOC100131205 (LOC100131205), mRNA.//100131205//1q32.3b	0.432	0.716		0.001	0.005
LOC100131866//ILMN_3275106//PREDICTED: Homo sapiens misc_RNA (LOC100131866), miscRNA.//100131866//1q31.3d	0.499	0.702		0	0.036
LOC100132199//ILMN_3289730//PREDICTED: Homo sapiens misc_RNA (LOC100132199), miscRNA.//100132199//15q22.2a	-0.301	-0.781		0.008	0.003
LOC100132535//ILMN_3203444//PREDICTED: Homo sapiens misc_RNA (LOC100132535), miscRNA.//100132535//9q34.11b	-0.219	0.582		0.01	0.041
LOC100132742//ILMN_3279306//PREDICTED: Homo sapiens hypothetical protein LOC100132742, transcript variant 2 (LOC100132742), mRNA.//100132742//1p13.3b	-0.232	-0.537		0.001	0.031
LOC100132918//ILMN_3288830//PREDICTED: Homo sapiens misc_RNA (LOC100132918), miscRNA.//100132918//3q26.33c	0.434	0.727		0	0.001
LOC100134189//ILMN_3208140//PREDICTED: Homo sapiens similar to LOC441089 protein, transcript variant 1 (LOC100134189), mRNA.//100134189//	0.49	0.927		0	0.002
LOC100134189//ILMN_3232219//PREDICTED: Homo sapiens similar to cofactor required for Sp1 transcriptional activation, subunit 8, 34kDa, transcript variant 2 (LOC100134189), mRNA.//100134189//	0.373	0.582		0	0.022
LOC100134393//ILMN_3236680//PREDICTED: Homo sapiens misc_RNA (LOC100134393), miscRNA.//100134393//	-0.204	-0.861		0	0.003
LOC147804//ILMN_1761801//Homo sapiens tropomyosin 3 pseudogene (LOC147804), non-coding RNA.//147804//19q13.41b	0.413	0.625		0.012	0.004
LOC387763//ILMN_1677402//PREDICTED: Homo sapiens hypothetical LOC387763 (LOC387763), mRNA.//387763//11p11.2e	-0.454	-0.724		0	0.006
LOC387841//ILMN_1674983//PREDICTED: Homo sapiens similar to ribosomal protein L13a, transcript variant 2 (LOC387841), mRNA.//387841//12p13.1b	0.302	0.513		0	0.016
LOC389156//ILMN_3210171//PREDICTED: Homo sapiens misc_RNA (LOC389156), miscRNA.//389156//3q24c	0.212	0.736		0.046	0.001
LOC389156//ILMN_3280943//PREDICTED: Homo sapiens misc_RNA (LOC389156), miscRNA.//389156//3q24c	0.205	0.722		0	0.007
LOC389662//ILMN_3202863//PREDICTED: Homo sapiens misc_RNA (LOC389662), miscRNA.//389662//8q12.1b	0.387	0.526		0	0.001
LOC390466//ILMN_1665781//PREDICTED: Homo sapiens similar to SMT3 suppressor of mif two 3 homolog 2 (LOC390466), mRNA.//390466//	0.305	0.653		0	0
LOC391019//ILMN_3286813//PREDICTED: Homo sapiens misc_RNA (LOC391019), miscRNA.//391019//1p36.12a	-0.368	-0.672		0.001	0
LOC401640//ILMN_3290385//PREDICTED: Homo sapiens misc_RNA (LOC401640), miscRNA.//401640//10p11.22b	-0.401	-0.5		0.008	0.014
LOC441550//ILMN_3201216//PREDICTED: Homo sapiens misc_RNA (LOC441550), miscRNA.//441550//10p11.22c-p11.22b	-0.442	-0.526		0	0
LOC442232//ILMN_3201365//PREDICTED: Homo sapiens misc_RNA (LOC442232), miscRNA.//442232//6q14.1d	-0.439	-0.555		0.001	0
LOC641768//ILMN_3242288//PREDICTED: Homo sapiens similar to ribosomal protein S26, transcript variant 2 (LOC641768), mRNA.//641768//	-0.248	-0.589		0.005	0.005
LOC642031//ILMN_1655694//PREDICTED: Homo sapiens hypothetical protein LOC642031 (LOC642031), mRNA.//642031//	0.391	0.522		0.004	0.001
LOC642299//ILMN_1810431//PREDICTED: Homo sapiens hypothetical protein LOC642299 (LOC642299), mRNA.//642299//	0.271	-0.642		0.002	0.007
LOC642567//ILMN_3275771//PREDICTED: Homo sapiens misc_RNA (LOC642567), miscRNA.//642567//3p13b	-0.367	-0.823		0	0.002
LOC643150//ILMN_1669848//PREDICTED: Homo sapiens similar to Ribosome biogenesis protein BMS1 homolog (LOC643150), mRNA.//643150//	-0.263	-0.564		0.005	0
LOC643161//ILMN_1809783//PREDICTED: Homo sapiens hypothetical LOC643161 (LOC643161), mRNA.//643161//10q23.2b	-0.345	-0.794		0	0
LOC643272//ILMN_1681260//PREDICTED: Homo sapiens hypothetical protein LOC643272 (LOC643272), mRNA.//643272//	-0.159	-1.415		0.006	0.048
LOC643336//ILMN_3282321//PREDICTED: Homo sapiens similar to hCG1985303 (LOC643336), mRNA.//643336//7p11.2b	0.174	0.548		0.03	0.009
LOC643357//ILMN_1760338//PREDICTED: Homo sapiens similar to SMT3 suppressor of mif two 3 homolog 2 (LOC643357), mRNA.//643357//	0.337	0.844		0.001	0
LOC643779//ILMN_3202315//PREDICTED: Homo sapiens misc_RNA (LOC643779), miscRNA.//643779//1q41d	-0.474	-0.607		0.007	0.012
LOC643911//ILMN_1671800//PREDICTED: Homo sapiens hypothetical LOC643911 (LOC643911), mRNA.//643911//16q12.2c	0.228	0.711		0	0
LOC644684//ILMN_3277872//PREDICTED: Homo sapiens hypothetical LOC644684 (LOC644684), mRNA.//644684//9q12j	0.303	0.556		0.003	0.017
LOC644739//ILMN_1671837//PREDICTED: Homo sapiens similar to Wiskott-Aldrich syndrome protein family member 4 (WASP-family protein member 4), transcript variant 2 (LOC644739), mRNA.//644739//Xp11.23f	0.481	0.868		0	0.011
LOC644889//ILMN_1696186//PREDICTED: Homo sapiens similar to large subunit ribosomal protein L36a (LOC644889), mRNA.//644889//	-0.455	-0.908		0.001	0.004
LOC644928//ILMN_3248833//Homo sapiens hCG2033311 (LOC644928), mRNA.//644928//1p32.2a	-0.458	-0.833		0	0.001
LOC644931//ILMN_1731922//PREDICTED: Homo sapiens hypothetical LOC644931 (LOC644931), mRNA.//644931//17p11.2g	-0.445	-0.925		0	0.007
LOC645317//ILMN_1704291//PREDICTED: Homo sapiens similar to Coiled-coil-helix-coiled-coil-helix domain-containing protein 2 (HCV NS2 trans-regulated protein) (NS2TP), transcript variant 3 (LOC645317), mRNA.//645317//1p36.21a	0.463	0.51		0	0
LOC645693//ILMN_3212284//PREDICTED: Homo sapiens misc_RNA (LOC645693), miscRNA.//645693//15q21.2c	0.319	0.578		0.001	0.001
LOC645979//ILMN_3285153//PREDICTED: Homo sapiens similar to ribosomal protein S26 (LOC645979), mRNA.//645979//7q31.32a	-0.38	-0.534		0.006	0.022
LOC646197//ILMN_1776047//PREDICTED: Homo sapiens similar to Heat shock protein HSP 90-beta (HSP 84) (Tumor-specific transplantation 84 kDa antigen) (TSTA) (LOC646197), mRNA.//646197//8q21.11a	-0.217	-0.651		0.016	0.024
LOC646567//ILMN_1700950//PREDICTED: Homo sapiens similar to HSPC307 (LOC646567), mRNA.//646567//1p36.11a	0.336	0.868		0.001	0.003
LOC646753//ILMN_3290019//PREDICTED: Homo sapiens similar to ribosomal protein S26 (LOC646753), mRNA.//646753//9p21.1b	-0.243	-0.607		0	0
LOC646785//ILMN_3210538//PREDICTED: Homo sapiens misc_RNA (LOC646785), miscRNA.//646785//6p21.31d	0.385	0.597		0	0.005
LOC647030//ILMN_3211906//PREDICTED: Homo sapiens misc_RNA (LOC647030), miscRNA.//647030//7q32.3b	0.427	0.628		0	0.012
LOC648695//ILMN_1783684//PREDICTED: Homo sapiens similar to retinoblastoma binding protein 4, transcript variant 5 (LOC648695), mRNA.//648695//	0.472	0.546		0	0
LOC649555//ILMN_1803799//PREDICTED: Homo sapiens similar to eukaryotic translation initiation factor 4E, transcript variant 2 (LOC649555), mRNA.//649555//	0.406	0.809		0	0.002
LOC649839//ILMN_3246097//PREDICTED: Homo sapiens similar to mCG7611 (LOC649839), mRNA.//649839//11p15.5b	-0.428	-0.669		0.001	0.003
LOC651149//ILMN_1660439//PREDICTED: Homo sapiens similar to 60S ribosomal protein L3 (L4) (LOC651149), mRNA.//651149//	0.424	0.585		0	0.047
LOC651198//ILMN_3282436//PREDICTED: Homo sapiens similar to hCG2036706 (LOC651198), mRNA.//651198//	0.488	0.708		0.001	0.045
LOC651202//ILMN_1679587//PREDICTED: Homo sapiens similar to large subunit ribosomal protein L36a (LOC651202), mRNA.//651202//	-0.3	-0.706		0.014	0.005
LOC652489//ILMN_1666564//PREDICTED: Homo sapiens similar to SMT3 suppressor of mif two 3 homolog 2 (LOC652489), mRNA.//652489//7p11.2b	0.381	0.761		0	0.001
LOC652826//ILMN_1800131//PREDICTED: Homo sapiens similar to 26S protease regulatory subunit 6B (MIP224) (MB67-interacting protein) (TAT-binding protein 7) (TBP-7) (LOC652826), mRNA.//652826//	0.437	0.602		0.002	0.009
LOC653079//ILMN_3215954//PREDICTED: Homo sapiens misc_RNA (LOC653079), miscRNA.//653079//12q21.2a	0.439	0.76		0	0
LOC653110//ILMN_1661628//PREDICTED: Homo sapiens similar to annexin A8, transcript variant 1 (LOC653110), mRNA.//653110//10q11.22b	0.204	1.198		0.048	0
LOC653171//ILMN_1715702//PREDICTED: Homo sapiens similar to MAPK-interacting and spindle-stabilizing protein (LOC653171), mRNA.//653171//	0.418	0.551		0.009	0.012
LOC653479//ILMN_1703301//PREDICTED: Homo sapiens similar to mitochondrial ribosomal protein L45 (LOC653479), mRNA.//653479//17q21.32b	0.461	0.586		0	0.009
LOC653580//ILMN_1741729//PREDICTED: Homo sapiens similar to sperm protein associated with the nucleus, X chromosome, family member A1 (LOC653580), mRNA.//653580//	0.124	0.73		0.024	0.015
LOC653631//ILMN_1761072//PREDICTED: Homo sapiens hypothetical LOC653631 (LOC653631), mRNA.//653631//1p31.1e	0.378	0.775		0.001	0.014
LOC653737//ILMN_3290035//PREDICTED: Homo sapiens hypothetical LOC653737 (LOC653737), mRNA.//653737//16p13.2b	0.376	0.793		0.005	0.002
LOC653874//ILMN_1778543//PREDICTED: Homo sapiens similar to Dihydrofolate reductase, transcript variant 1 (LOC653874), mRNA.//653874//	0.443	0.597		0.002	0.004
LOC728115//ILMN_3204117//PREDICTED: Homo sapiens misc_RNA (LOC728115), miscRNA.//728115//18q21.32b	-0.319	-0.57		0.004	0.021
LOC728484//ILMN_3225121//PREDICTED: Homo sapiens misc_RNA (LOC728484), miscRNA.//728484//10q11.23b	-0.481	-0.584		0.001	0.012
LOC728602//ILMN_3305993//PREDICTED: Homo sapiens misc_RNA (LOC728602), partial miscRNA.//728602//1p34.2d	-0.454	-0.513		0	0
LOC728658//ILMN_3220792//PREDICTED: Homo sapiens similar to 23 kD highly basic protein, transcript variant 1 (LOC728658), mRNA.//728658//10q24.1a	0.443	0.53		0	0.006
LOC728782//ILMN_3299187//PREDICTED: Homo sapiens similar to ribosomal protein L21 (LOC728782), mRNA.//728782//Xq13.3a	0.477	0.764		0	0.003
LOC728823//ILMN_3296994//PREDICTED: Homo sapiens misc_RNA (LOC728823), miscRNA.//728823//17p13.1c	-0.309	-0.656		0.008	0.005
LOC729082//ILMN_3297455//PREDICTED: Homo sapiens misc_RNA (LOC729082), miscRNA.//729082//15q15.1c	0.398	0.503		0.001	0.003
LOC729231//ILMN_3223813//PREDICTED: Homo sapiens misc_RNA (LOC729231), miscRNA.//729231//4q28.2a	-0.315	-0.724		0.035	0.004
LOC729231//ILMN_3298716//PREDICTED: Homo sapiens misc_RNA (LOC729231), miscRNA.//729231//4q28.2a	-0.362	-1.299		0.001	0
LOC729279//ILMN_3228294//PREDICTED: Homo sapiens misc_RNA (LOC729279), miscRNA.//729279//19p13.2a	-0.254	-0.702		0.002	0.014
LOC729340//ILMN_3298215//PREDICTED: Homo sapiens misc_RNA (LOC729340), miscRNA.//729340//10q26.11c	-0.459	-0.774		0	0.009
LOC729362//ILMN_3236877//PREDICTED: Homo sapiens misc_RNA (LOC729362), miscRNA.//729362//11p15.1e	-0.187	-0.674		0.021	0.007
LOC729374//ILMN_3221569//PREDICTED: Homo sapiens misc_RNA (LOC729374), miscRNA.//729374//1q21.3a	-0.317	-0.515		0.001	0.001
LOC729402//ILMN_3297130//Homo sapiens ribosomal protein L21-like (LOC729402), mRNA.//729402//10q26.12a	0.321	0.538		0.017	0.009
LOC729686//ILMN_3226613//PREDICTED: Homo sapiens misc_RNA (LOC729686), miscRNA.//729686//15q24.1a	-0.4	-0.54		0	0.002
LOC729739//ILMN_3304584//PREDICTED: Homo sapiens misc_RNA (LOC729739), miscRNA.//729739//15q24.1b	-0.235	-0.568		0.003	0.01
LOC730029//ILMN_3302456//PREDICTED: Homo sapiens similar to hCG1997137, transcript variant 2 (LOC730029), mRNA.//730029//1p21.1d	0.247	0.528		0.003	0.011
LOC730167//ILMN_3301372//PREDICTED: Homo sapiens similar to protein tyrosine phosphatase 4a1, transcript variant 1 (LOC730167), mRNA.//730167//1q25.2a	0.42	0.537		0.01	0.039
LOC730255//ILMN_3300471//PREDICTED: Homo sapiens misc_RNA (LOC730255), miscRNA.//730255//1q32.1g	-0.457	-0.748		0	0.017
LOC730382//ILMN_3234116//PREDICTED: Homo sapiens hypothetical LOC730382 (LOC730382), mRNA.//730382//7p11.2a	-0.369	-0.542		0.002	0.017
LOC730417//ILMN_1773002//PREDICTED: Homo sapiens hypothetical protein LOC730417 (LOC730417), mRNA.//730417//	0.265	1.409		0	0.008
LOC730455//ILMN_1801864//PREDICTED: Homo sapiens similar to N-terminal Asn amidase (LOC730455), mRNA.//730455//	0.36	0.53		0.001	0
LOC730525//ILMN_1651610//PREDICTED: Homo sapiens hypothetical protein LOC730525 (LOC730525), mRNA.//730525//	-0.125	-0.869		0.034	0
LOC730996//ILMN_1659752//PREDICTED: Homo sapiens similar to chromosome 1 open reading frame 80 (LOC730996), mRNA.//730996//	0.337	0.638		0.005	0
LOC731878//ILMN_1791827//PREDICTED: Homo sapiens similar to MAPK-interacting and spindle-stabilizing protein (LOC731878), mRNA.//731878//	0.428	0.606		0.007	0.006
LOC85389//ILMN_1754332//Homo sapiens RNA, small nucleolar (LOC85389), non-coding RNA.//85389//11q24.1b	-0.143	-0.887		0.009	0.015
LOC92755//ILMN_3224758//PREDICTED: Homo sapiens misc_RNA (LOC92755), miscRNA.//92755//8p12e	0.397	0.708		0.012	0.009
LOX//ILMN_1695880//Homo sapiens lysyl oxidase (LOX), mRNA.//4015//5q23.1e	0.15	1.793		0.002	0.006
LRBA//ILMN_2153373//Homo sapiens LPS-responsive vesicle trafficking, beach and anchor containing (LRBA), mRNA.//987//4q31.3a-q31.3b	-0.224	-0.879		0.004	0.003
LRP8//ILMN_1677765//Homo sapiens low density lipoprotein receptor-related protein 8, apolipoprotein e receptor (LRP8), transcript variant 3, mRNA.//7804//1p32.3c	-0.057	-0.501		0.033	0.009
LRRC1//ILMN_1755383//Homo sapiens leucine rich repeat containing 1 (LRRC1), mRNA.//55227//6p12.1c	-0.23	-0.762		0.001	0.019
LRRC17//ILMN_1652826//Homo sapiens leucine rich repeat containing 17 (LRRC17), transcript variant 2, mRNA.//10234//7q22.1f	0.254	1.74		0.002	0.001
LRRC17//ILMN_2406815//Homo sapiens leucine rich repeat containing 17 (LRRC17), transcript variant 1, mRNA.//10234//7q22.1f	0.128	1.269		0.026	0.005
LYPD1//ILMN_1668863//Homo sapiens LY6/PLAUR domain containing 1 (LYPD1), transcript variant 1, mRNA.//116372//2q21.2b	0.185	0.519		0.022	0.022
LYPLA1//ILMN_1666713//Homo sapiens lysophospholipase I (LYPLA1), mRNA.//10434//8q11.23d	0.161	0.649		0.001	0.031
LYRM1//ILMN_1749244//Homo sapiens LYR motif containing 1 (LYRM1), mRNA.//57149//16p12.2c	-0.352	-0.572		0.017	0.003
MAEA//ILMN_1689257//Homo sapiens macrophage erythroblast attacher (MAEA), transcript variant 1, mRNA.//10296//4p16.3c	0.275	0.55		0	0.041
MAFF//ILMN_1680139//Homo sapiens v-maf musculoaponeurotic fibrosarcoma oncogene homolog F (avian) (MAFF), transcript variant 1, mRNA.//23764//22q13.1b	-0.098	-0.728		0.033	0.014
MAL//ILMN_2327860//Homo sapiens mal, T-cell differentiation protein (MAL), transcript variant d, mRNA.//4118//2q11.1c	-0.272	-2.282		0.004	0
MAL2//ILMN_1770653//Homo sapiens mal, T-cell differentiation protein 2 (MAL2), mRNA.//114569//8q24.12b	-0.069	-1.923		0.002	0
MAP1B//ILMN_1680154//Homo sapiens microtubule-associated protein 1B (MAP1B), mRNA.//4131//5q13.2b	0.292	0.738		0	0.001
MAP1B//ILMN_2377900//Homo sapiens microtubule-associated protein 1B (MAP1B), transcript variant 2, mRNA.//4131//5q13.2b	0.123	0.532		0.01	0.037
MAP3K5//ILMN_1726547//Homo sapiens mitogen-activated protein kinase kinase kinase 5 (MAP3K5), mRNA.//4217//6q23.3b-q23.3c	-0.384	-1.094		0	0
MAP3K7//ILMN_2379326//Homo sapiens mitogen-activated protein kinase kinase kinase 7 (MAP3K7), transcript variant D, mRNA.//6885//6q15e	0.422	0.578		0	0.013
MAP7//ILMN_1712719//Homo sapiens microtubule-associated protein 7 (MAP7), mRNA.//9053//6q23.3b	-0.221	-0.908		0.001	0
MAPKAP1//ILMN_2360229//Homo sapiens mitogen-activated protein kinase associated protein 1 (MAPKAP1), transcript variant 6, mRNA.//79109//9q33.3a	0.305	0.567		0.002	0.003
MAPKAPK3//ILMN_1732452//Homo sapiens mitogen-activated protein kinase-activated protein kinase 3 (MAPKAPK3), mRNA.//7867//3p21.31b	0.067	-0.892		0.007	0
MBP//ILMN_1672660//Homo sapiens myelin basic protein (MBP), transcript variant 8, mRNA.//4155//18q23b	-0.111	-1.144		0.014	0
MCM2//ILMN_1681503//Homo sapiens minichromosome maintenance complex component 2 (MCM2), mRNA.//4171//3q21.3b	0.164	-0.548		0.04	0.001
MCM4//ILMN_2412860//Homo sapiens minichromosome maintenance complex component 4 (MCM4), transcript variant 2, mRNA.//4173//8q11.21b	0.157	-0.618		0.006	0.009
MCRS1//ILMN_1713147//Homo sapiens microspherule protein 1 (MCRS1), transcript variant 1, mRNA.//10445//12q13.12c	0.3	0.631		0.001	0.027
MED19//ILMN_1754553//Homo sapiens mediator complex subunit 19 (MED19), mRNA.//219541//11q12.1b	0.336	0.596		0.002	0.006
MEX3B//ILMN_1658989//Homo sapiens mex-3 homolog B (C. elegans) (MEX3B), mRNA.//84206//15q25.2a	-0.06	1.167		0.025	0
MEX3D//ILMN_1669268//Homo sapiens mex-3 homolog D (C. elegans) (MEX3D), transcript variant 2, mRNA.//399664//19p13.3h	0.432	0.553		0	0
MGA//ILMN_2372379//Homo sapiens MAX gene associated (MGA), mRNA.//23269//15q15.1c	-0.379	-0.591		0	0.019
MGAT2//ILMN_2346831//Homo sapiens mannosyl (alpha-1,6-)-glycoprotein beta-1,2-N-acetylglucosaminyltransferase (MGAT2), transcript variant 2, mRNA.//4247//14q22.1a	0.293	0.528		0	0.028
MGC57346//ILMN_1784428//PREDICTED: Homo sapiens hypothetical LOC401884 (MGC57346), mRNA.//401884//17q21.31d	-0.337	-0.683		0.005	0
MGLL//ILMN_1657708//Homo sapiens monoglyceride lipase (MGLL), transcript variant 1, mRNA.//11343//3q21.3b	-0.117	-0.807		0.007	0.009
MGST1//ILMN_2355168//Homo sapiens microsomal glutathione S-transferase 1 (MGST1), transcript variant 1a, mRNA.//4257//12p12.3d	-0.208	-0.769		0.001	0
MICAL2//ILMN_1785141//Homo sapiens microtubule associated monoxygenase, calponin and LIM domain containing 2 (MICAL2), mRNA.//9645//11p15.3b-p15.3a	0.316	0.677		0.001	0.016
MID1IP1//ILMN_1668960//Homo sapiens MID1 interacting protein 1 (gastrulation specific G12 homolog (zebrafish)) (MID1IP1), transcript variant 1, mRNA.//58526//Xp11.4d	-0.2	-0.911		0.001	0
MID1IP1//ILMN_2165473//Homo sapiens MID1 interacting protein 1 (gastrulation specific G12 homolog (zebrafish)) (MID1IP1), mRNA.//58526//Xp11.4d	-0.321	-0.884		0	0.002
MIR1228//ILMN_3308663//Homo sapiens microRNA 1228 (MIR1228), microRNA.//100302201//	0.453	0.565		0	0.006
MIR30C2//ILMN_3310509//Homo sapiens microRNA 30c-2 (MIR30C2), microRNA.//407032//6q13b	-0.389	-0.814		0	0
MKLN1//ILMN_1742578//Homo sapiens muskelin 1, intracellular mediator containing kelch motifs (MKLN1), mRNA.//4289//7q32.3a-q32.3b	-0.364	-0.909		0.001	0.027
MKNK2//ILMN_1654060//Homo sapiens MAP kinase interacting serine/threonine kinase 2 (MKNK2), transcript variant 2, mRNA.//2872//19p13.3h	-0.298	-0.61		0.001	0
MME//ILMN_1678170//Homo sapiens membrane metallo-endopeptidase (MME), transcript variant 1, mRNA.//4311//3q25.2c-q25.31a	-0.365	-0.544		0	0.011
MMGT1//ILMN_3237986//Homo sapiens membrane magnesium transporter 1 (MMGT1), mRNA.//93380//Xq26.3b	0.28	0.64		0.004	0.009
MOBKL3//ILMN_3229859//Homo sapiens MOB1, Mps One Binder kinase activator-like 3 (yeast) (MOBKL3), transcript variant 3, mRNA.//25843//2q33.1b	0.296	0.602		0.001	0.004
MOSC2//ILMN_1665775//Homo sapiens MOCO sulphurase C-terminal domain containing 2 (MOSC2), mRNA.//54996//1q41d	-0.277	-0.511		0.003	0
MPZL2//ILMN_1752932//Homo sapiens myelin protein zero-like 2 (MPZL2), transcript variant 1, mRNA.//10205//11q23.3d	-0.25	-0.911		0.022	0.002
MRPL20//ILMN_1693352//Homo sapiens mitochondrial ribosomal protein L20 (MRPL20), nuclear gene encoding mitochondrial protein, mRNA.//55052//1p36.33a	0.491	0.566		0	0.04
MRPL46//ILMN_1722838//Homo sapiens mitochondrial ribosomal protein L46 (MRPL46), nuclear gene encoding mitochondrial protein, mRNA.//26589//15q25.3d	0.469	0.514		0.001	0.008
MRPS11//ILMN_2405915//Homo sapiens mitochondrial ribosomal protein S11 (MRPS11), nuclear gene encoding mitochondrial protein, transcript variant 2, mRNA.//64963//15q25.3d	0.371	0.536		0.003	0.049
MRPS6//ILMN_1723874//Homo sapiens mitochondrial ribosomal protein S6 (MRPS6), nuclear gene encoding mitochondrial protein, mRNA.//64968//21q22.11c	0.152	-0.529		0.005	0
MSC//ILMN_1741404//Homo sapiens musculin (activated B-cell factor-1) (MSC), mRNA.//9242//8q13.3c	0.073	1.981		0.019	0.003
MST1R//ILMN_1688154//Homo sapiens macrophage stimulating 1 receptor (c-met-related tyrosine kinase) (MST1R), mRNA.//4486//3p21.31c	-0.09	-0.889		0.003	0.001
MST4//ILMN_1676159//Homo sapiens serine/threonine protein kinase MST4 (MST4), transcript variant 1, mRNA.//51765//Xq26.2a	-0.2	-0.623		0.012	0.018
MT2A//ILMN_1686664//Homo sapiens metallothionein 2A (MT2A), mRNA.//4502//16q13b	0.435	0.506		0.004	0.031
MTHFR//ILMN_1734830//Homo sapiens 5,10-methylenetetrahydrofolate reductase (NADPH) (MTHFR), mRNA.//4524//1p36.22a	-0.387	-0.601		0	0
MUC1//ILMN_1756992//Homo sapiens mucin 1, cell surface associated (MUC1), transcript variant 6, mRNA.//4582//1q22a	-0.08	-1.371		0.02	0.001
MXRA7//ILMN_1692077//Homo sapiens matrix-remodelling associated 7 (MXRA7), transcript variant 2, mRNA.//439921//17q25.1d-q25.2a	0.152	0.533		0.023	0.001
MYO18A//ILMN_1780560//Homo sapiens myosin XVIIIA (MYO18A), transcript variant 1, mRNA.//399687//17q11.2b	-0.443	-0.591		0	0.003
MYO5B//ILMN_2341548//Homo sapiens myosin VB (MYO5B), mRNA.//4645//18q21.1f-q21.1g	-0.27	-0.746		0	0.001
NAPRT1//ILMN_1710752//Homo sapiens nicotinate phosphoribosyltransferase domain containing 1 (NAPRT1), mRNA.//93100//8q24.3g	-0.223	-0.546		0.018	0.001
NAV1//ILMN_1703374//Homo sapiens neuron navigator 1 (NAV1), mRNA.//89796//1q32.1c	-0.093	0.553		0.018	0
NCALD//ILMN_1788538//Homo sapiens neurocalcin delta (NCALD), mRNA.//83988//8q22.3b	-0.172	-0.721		0.003	0.001
NCALD//ILMN_2343097//Homo sapiens neurocalcin delta (NCALD), transcript variant 3, mRNA.//83988//8q22.3b	-0.376	-0.839		0	0.002
NCOA7//ILMN_1687768//Homo sapiens nuclear receptor coactivator 7 (NCOA7), mRNA.//135112//6q22.31e-q22.32a	-0.227	-0.683		0	0.026
NDEL1//ILMN_1705064//Homo sapiens nudE nuclear distribution gene E homolog (A. nidulans)-like 1 (NDEL1), transcript variant 2, mRNA.//81565//17p13.1c	0.242	0.604		0.001	0
NDUFA10//ILMN_2225698//Homo sapiens NADH dehydrogenase (ubiquinone) 1 alpha subcomplex, 10, 42kDa (NDUFA10), nuclear gene encoding mitochondrial protein, mRNA.//4705//2q37.3e	0.276	0.51		0.001	0.025
NEDD4L//ILMN_1733627//Homo sapiens neural precursor cell expressed, developmentally down-regulated 4-like (NEDD4L), mRNA.//23327//18q21.31b	-0.335	-0.953		0	0.002
NET1//ILMN_2267535//Homo sapiens neuroepithelial cell transforming 1 (NET1), transcript variant 2, mRNA.//10276//10p15.1c	0.274	0.642		0	0
NET1//ILMN_2359345//Homo sapiens neuroepithelial cell transforming 1 (NET1), transcript variant 2, mRNA.//10276//10p15.1c	0.483	0.67		0	0.01
NFX1//ILMN_1744959//Homo sapiens nuclear transcription factor, X-box binding 1 (NFX1), transcript variant 1, mRNA.//4799//9p13.3e	-0.292	-0.541		0.002	0.009
NGF//ILMN_1716608//Homo sapiens nerve growth factor (beta polypeptide) (NGF), mRNA.//4803//1p13.2a	0.087	1.101		0	0.032
NID2//ILMN_1698706//Homo sapiens nidogen 2 (osteonidogen) (NID2), mRNA.//22795//14q22.1d	-0.27	-1.011		0.03	0.002
NKRF//ILMN_1707534//Homo sapiens NFKB repressing factor (NKRF), mRNA.//55922//Xq24c	-0.264	-0.661		0.01	0.002
NME7//ILMN_2369286//Homo sapiens non-metastatic cells 7, protein expressed in (nucleoside-diphosphate kinase) (NME7), transcript variant 2, mRNA.//29922//1q24.2b	0.14	0.824		0.01	0.009
NOV//ILMN_1787186//Homo sapiens nephroblastoma overexpressed gene (NOV), mRNA.//4856//8q24.12b	-0.163	-1.807		0.005	0
NOX4//ILMN_1735996//Homo sapiens NADPH oxidase 4 (NOX4), mRNA.//50507//11q14.3a	0.082	0.724		0.005	0.007
NPAL3//ILMN_1684210//Homo sapiens NIPA-like domain containing 3 (NPAL3), mRNA.//57185//1p36.11d	-0.085	0.565		0.027	0.014
NPC1//ILMN_1713505//Homo sapiens Niemann-Pick disease, type C1 (NPC1), mRNA.//4864//18q11.2b	-0.412	-1.214		0	0.029
NR4A3//ILMN_1781812//Homo sapiens nuclear receptor subfamily 4, group A, member 3 (NR4A3), transcript variant 4, mRNA.//8013//9q31.1a	-0.475	-0.649		0	0
NRG1//ILMN_1737252//Homo sapiens neuregulin 1 (NRG1), transcript variant GGF2, mRNA.//3084//8p12d	0.468	0.847		0.002	0.005
NSBP1//ILMN_1749799//Homo sapiens nucleosomal binding protein 1 (NSBP1), mRNA.//79366//Xq21.1c	-0.149	-1.131		0.003	0.03
NT5C2//ILMN_1682165//Homo sapiens 5'-nucleotidase, cytosolic II (NT5C2), mRNA.//22978//10q24.32b-q24.33a	-0.263	-0.551		0.007	0.034
NUAK1//ILMN_2079786//Homo sapiens NUAK family, SNF1-like kinase, 1 (NUAK1), mRNA.//9891//12q23.3c	-0.087	1.144		0.04	0
NUCKS1//ILMN_1680692//Homo sapiens nuclear casein kinase and cyclin-dependent kinase substrate 1 (NUCKS1), mRNA.//64710//1q32.1g	-0.479	-0.513		0.02	0.048
NUDT11//ILMN_2189668//Homo sapiens nudix (nucleoside diphosphate linked moiety X)-type motif 11 (NUDT11), mRNA.//55190//Xp11.22c	0.156	0.79		0.037	0.026
NUFIP2//ILMN_2102693//Homo sapiens nuclear fragile X mental retardation protein interacting protein 2 (NUFIP2), mRNA.//57532//17q11.2b	-0.429	-0.829		0	0.004
OAT//ILMN_1654441//Homo sapiens ornithine aminotransferase (gyrate atrophy) (OAT), nuclear gene encoding mitochondrial protein, mRNA.//4942//10q26.13d	0.312	0.664		0.002	0.007
OAT//ILMN_2068747//Homo sapiens ornithine aminotransferase (gyrate atrophy) (OAT), nuclear gene encoding mitochondrial protein, mRNA.//4942//10q26.13d	0.265	0.638		0	0.014
OKL38//ILMN_1795963//Homo sapiens pregnancy-induced growth inhibitor (OKL38), transcript variant 1, mRNA.//29948//16q23.3b	-0.188	-0.689		0.001	0
OSBPL10//ILMN_1669497//Homo sapiens oxysterol binding protein-like 10 (OSBPL10), mRNA.//114884//3p23a	-0.121	-0.556		0.008	0.001
OSTC//ILMN_1776005//Homo sapiens oligosaccharyltransferase complex subunit (OSTC), mRNA.//58505//4q25b	0.41	0.964		0.003	0.002
P4HA2//ILMN_1795778//Homo sapiens prolyl 4-hydroxylase, alpha polypeptide II (P4HA2), transcript variant 2, mRNA.//8974//5q31.1b	0.297	1.605		0.016	0.009
P4HA2//ILMN_2280135//Homo sapiens prolyl 4-hydroxylase, alpha polypeptide II (P4HA2), transcript variant 3, mRNA.//8974//5q31.1b	0.131	0.702		0.001	0.048
P4HA2//ILMN_2381697//Homo sapiens prolyl 4-hydroxylase, alpha polypeptide II (P4HA2), transcript variant 3, mRNA.//8974//5q31.1b	0.26	1.205		0.001	0.007
P704P//ILMN_1793950//PREDICTED: Homo sapiens prostate-specific P704P (P704P), mRNA.//641455//14q11.1d	0.285	0.725		0.002	0.008
PAFAH1B1//ILMN_1722276//Homo sapiens platelet-activating factor acetylhydrolase, isoform Ib, alpha subunit 45kDa (PAFAH1B1), mRNA.//5048//17p13.3c	0.384	0.634		0	0
PAICS//ILMN_1773760//Homo sapiens phosphoribosylaminoimidazole carboxylase, phosphoribosylaminoimidazole succinocarboxamide synthetase (PAICS), transcript variant 2, mRNA.//10606//4q12e	0.137	-0.621		0.004	0.037
PAICS//ILMN_2392546//Homo sapiens phosphoribosylaminoimidazole carboxylase, phosphoribosylaminoimidazole succinocarboxamide synthetase (PAICS), transcript variant 2, mRNA.//10606//4q12e	-0.042	-0.694		0.033	0.02
PAPLN//ILMN_1710495//Homo sapiens papilin, proteoglycan-like sulfated glycoprotein (PAPLN), mRNA.//89932//14q24.2b	-0.47	-1.302		0	0.048
PAQR5//ILMN_1806434//Homo sapiens progestin and adipoQ receptor family member V (PAQR5), mRNA.//54852//15q23a	-0.219	-0.538		0	0.004
PARP14//ILMN_1691731//Homo sapiens poly (ADP-ribose) polymerase family, member 14 (PARP14), mRNA.//54625//3q21.1a	-0.252	-0.616		0	0.001
PARP4//ILMN_1776464//Homo sapiens poly (ADP-ribose) polymerase family, member 4 (PARP4), mRNA.//143//13q12.12b	-0.278	-0.829		0.012	0.036
PARVA//ILMN_3307892//Homo sapiens parvin, alpha (PARVA), mRNA.//55742//11p15.3a	0.15	0.611		0	0
PAX8//ILMN_1708534//Homo sapiens paired box 8 (PAX8), transcript variant PAX8A, mRNA.//7849//2q13d	0.131	-0.67		0.028	0.023
PAX8//ILMN_2319292//Homo sapiens paired box 8 (PAX8), transcript variant PAX8D, mRNA.//7849//2q13d	-0.169	-0.617		0.007	0.032
PCSK5//ILMN_1767934//Homo sapiens proprotein convertase subtilisin/kexin type 5 (PCSK5), mRNA.//5125//9q21.13c	-0.18	-1.666		0	0.013
PDCD10//ILMN_1766024//Homo sapiens programmed cell death 10 (PDCD10), transcript variant 2, mRNA.//11235//3q26.1f	0.256	0.505		0.021	0.003
PDGFC//ILMN_1683023//Homo sapiens platelet derived growth factor C (PDGFC), mRNA.//56034//4q32.1c	0.074	0.87		0.026	0.017
PDGFRL//ILMN_1680339//Homo sapiens platelet-derived growth factor receptor-like (PDGFRL), mRNA.//5157//8p22b	-0.226	-0.618		0.01	0.01
PDLIM7//ILMN_1690125//Homo sapiens PDZ and LIM domain 7 (enigma) (PDLIM7), transcript variant 4, mRNA.//9260//5q35.3a	0.115	1.12		0.008	0.04
PDLIM7//ILMN_1814985//Homo sapiens PDZ and LIM domain 7 (enigma) (PDLIM7), transcript variant 1, mRNA.//9260//5q35.3a	0.252	1.092		0.001	0.039
PDXK//ILMN_1672504//Homo sapiens pyridoxal (pyridoxine, vitamin B6) kinase (PDXK), mRNA.//8566//21q22.3c	0.333	1.129		0.001	0
PDZK1IP1//ILMN_1708580//Homo sapiens PDZK1 interacting protein 1 (PDZK1IP1), mRNA.//10158//1p33d	-0.286	-0.622		0.017	0.008
PFKFB3//ILMN_2186061//Homo sapiens 6-phosphofructo-2-kinase/fructose-2,6-biphosphatase 3 (PFKFB3), mRNA.//5209//10p15.1a	0.312	0.801		0.009	0
PHLDA1//ILMN_1687978//Homo sapiens pleckstrin homology-like domain, family A, member 1 (PHLDA1), mRNA.//22822//12q21.2a	0.04	-0.528		0.04	0.011
PHLDA1//ILMN_3251550//Homo sapiens pleckstrin homology-like domain, family A, member 1 (PHLDA1), mRNA.//22822//12q21.2a	-0.37	-0.625		0	0
PHLDB2//ILMN_2179778//Homo sapiens pleckstrin homology-like domain, family B, member 2 (PHLDB2), mRNA.//90102//3q13.2a	0.109	0.942		0.043	0
PI16//ILMN_1766264//Homo sapiens peptidase inhibitor 16 (PI16), mRNA.//221476//6p21.2c	0.143	2.509		0.048	0.001
PITPNM1//ILMN_1653220//Homo sapiens phosphatidylinositol transfer protein, membrane-associated 1 (PITPNM1), mRNA.//9600//11q13.1f	0.156	0.753		0.023	0.004
PKN2//ILMN_1706825//Homo sapiens protein kinase N2 (PKN2), mRNA.//5586//1p22.2d	-0.49	-0.985		0	0.011
PLCG2//ILMN_1815719//Homo sapiens phospholipase C, gamma 2 (phosphatidylinositol-specific) (PLCG2), mRNA.//5336//16q23.2b-q23.3a	-0.305	-0.717		0	0.001
PLD6//ILMN_3240586//Homo sapiens phospholipase D family, member 6 (PLD6), mRNA.//201164//17p11.2h	-0.238	-0.991		0.033	0.001
PLEK2//ILMN_1811470//Homo sapiens pleckstrin 2 (PLEK2), mRNA.//26499//14q23.3b	0.132	0.831		0.002	0.046
PLEKHA6//ILMN_1797557//Homo sapiens pleckstrin homology domain containing, family A member 6 (PLEKHA6), mRNA.//22874//1q32.1f	-0.184	-1.05		0.026	0.028
PLEKHB2//ILMN_1698323//Homo sapiens pleckstrin homology domain containing, family B (evectins) member 2 (PLEKHB2), transcript variant 1, mRNA.//55041//2q21.1d	0.196	0.561		0.003	0.021
PLSCR3//ILMN_1703433//Homo sapiens phospholipid scramblase 3 (PLSCR3), mRNA.//57048//17p13.1d	0.249	1.176		0	0.014
PMAIP1//ILMN_1689525//Homo sapiens phorbol-12-myristate-13-acetate-induced protein 1 (PMAIP1), mRNA.//5366//18q21.32b	-0.26	-0.757		0.004	0.018
PMEPA1//ILMN_1734276//Homo sapiens prostate transmembrane protein, androgen induced 1 (PMEPA1), transcript variant 2, mRNA.//56937//20q13.31a	0.489	3.258		0	0
PMEPA1//ILMN_2309156//Homo sapiens prostate transmembrane protein, androgen induced 1 (PMEPA1), transcript variant 2, mRNA.//56937//20q13.31a	0.398	2.996		0	0
PNMA1//ILMN_1770850//Homo sapiens paraneoplastic antigen MA1 (PNMA1), mRNA.//9240//14q24.3a	0.191	0.98		0.026	0.003
POLE//ILMN_1728199//Homo sapiens polymerase (DNA directed), epsilon (POLE), mRNA.//5426//12q24.33d	0.195	-0.55		0	0.001
POLR2A//ILMN_1782385//Homo sapiens polymerase (RNA) II (DNA directed) polypeptide A, 220kDa (POLR2A), mRNA.//5430//17p13.1d	0.275	0.516		0.022	0.005
PPARG//ILMN_1800225//Homo sapiens peroxisome proliferator-activated receptor gamma (PPARG), transcript variant 2, mRNA.//5468//3p25.2a-p25.1d	-0.382	-1.171		0	0
PPARG//ILMN_2364384//Homo sapiens peroxisome proliferator-activated receptor gamma (PPARG), transcript variant 1, mRNA.//5468//3p25.2a-p25.1d	-0.375	-1.038		0.002	0
PPIC//ILMN_1669032//Homo sapiens peptidylprolyl isomerase C (cyclophilin C) (PPIC), mRNA.//5480//5q23.2a	0.374	1.15		0.006	0.001
PPIC//ILMN_2223903//Homo sapiens peptidylprolyl isomerase C (cyclophilin C) (PPIC), mRNA.//5480//5q23.2a	0.066	0.575		0	0
PPP1R9A//ILMN_1741674//PREDICTED: Homo sapiens protein phosphatase 1, regulatory (inhibitor) subunit 9A, transcript variant 3 (PPP1R9A), mRNA.//55607//7q21.3b	-0.226	-0.624		0.002	0
PPP2R2D//ILMN_1805652//Homo sapiens protein phosphatase 2, regulatory subunit B, delta isoform (PPP2R2D), transcript variant 1, mRNA.//55844//10q26.3d	0.29	0.709		0	0.014
PPP2R3C//ILMN_1662617//Homo sapiens protein phosphatase 2 (formerly 2A), regulatory subunit B'', gamma (PPP2R3C), mRNA.//55012//14q13.2a	0.202	0.531		0.001	0.014
PRKCA//ILMN_1771800//Homo sapiens protein kinase C, alpha (PRKCA), mRNA.//5578//17q24.2a	-0.244	0.834		0.008	0.001
PRMT2//ILMN_2393544//Homo sapiens protein arginine methyltransferase 2 (PRMT2), transcript variant 2, mRNA.//3275//21q22.3f	0.291	0.891		0.001	0.02
PRPH//ILMN_1723678//Homo sapiens peripherin (PRPH), mRNA.//5630//12q13.12b	-0.209	-0.686		0	0
PRPS1//ILMN_1667050//Homo sapiens phosphoribosyl pyrophosphate synthetase 1 (PRPS1), mRNA.//5631//Xq22.3b	0.175	0.564		0.002	0.005
PRSS23//ILMN_1797776//Homo sapiens protease, serine, 23 (PRSS23), mRNA.//11098//11q14.2a	0.202	1.531		0.007	0.001
PSEN1//ILMN_1796669//Homo sapiens presenilin 1 (Alzheimer disease 3) (PSEN1), mRNA.//5663//14q24.2b	0.356	0.521		0	0.001
PSG4//ILMN_2384745//Homo sapiens pregnancy specific beta-1-glycoprotein 4 (PSG4), transcript variant 1, mRNA.//5672//19q13.31a	0.25	1.479		0	0
PSG6//ILMN_2309615//Homo sapiens pregnancy specific beta-1-glycoprotein 6 (PSG6), transcript variant 1, mRNA.//5675//19q13.31a	0.204	0.702		0	0.013
PSMA6//ILMN_1704094//Homo sapiens proteasome (prosome, macropain) subunit, alpha type, 6 (PSMA6), mRNA.//5687//14q13.2a-q13.2b	0.434	0.703		0.003	0.013
PSMC6//ILMN_1655316//Homo sapiens proteasome (prosome, macropain) 26S subunit, ATPase, 6 (PSMC6), mRNA.//5706//14q22.1d	0.387	0.619		0.001	0
PSMD1//ILMN_1702837//Homo sapiens proteasome (prosome, macropain) 26S subunit, non-ATPase, 1 (PSMD1), mRNA.//5707//2q37.1b	0.451	0.513		0	0.003
PSMD6//ILMN_1779633//Homo sapiens proteasome (prosome, macropain) 26S subunit, non-ATPase, 6 (PSMD6), mRNA.//9861//3p14.1d	0.483	0.506		0	0
PSRC1//ILMN_2315964//Homo sapiens proline/serine-rich coiled-coil 1 (PSRC1), transcript variant 3, mRNA.//84722//1p13.3b	-0.259	-0.664		0.001	0.002
PTHLH//ILMN_2314169//Homo sapiens parathyroid hormone-like hormone (PTHLH), transcript variant 1, mRNA.//5744//12p11.22b	0.206	1.611		0.025	0.003
PTPLA//ILMN_1725791//Homo sapiens protein tyrosine phosphatase-like (proline instead of catalytic arginine), member A (PTPLA), mRNA.//9200//10p12.33c	0.443	1.085		0.001	0.014
PTPRF//ILMN_1798081//Homo sapiens protein tyrosine phosphatase, receptor type, F (PTPRF), transcript variant 2, mRNA.//5792//1p34.2a	0.086	0.768		0.018	0.003
PTPRF//ILMN_2380163//Homo sapiens protein tyrosine phosphatase, receptor type, F (PTPRF), transcript variant 1, mRNA.//5792//1p34.2a	0.281	0.718		0.039	0.001
PTRH2//ILMN_2311548//Homo sapiens peptidyl-tRNA hydrolase 2 (PTRH2), nuclear gene encoding mitochondrial protein, mRNA.//51651//17q23.1a	-0.06	-0.531		0.004	0.042
PUS1//ILMN_1662658//Homo sapiens pseudouridylate synthase 1 (PUS1), transcript variant 2, mRNA.//80324//12q24.33c	-0.168	-0.612		0.042	0.003
PYGL//ILMN_1696187//Homo sapiens phosphorylase, glycogen, liver (PYGL), mRNA.//5836//14q22.1c	-0.066	-0.613		0.008	0
QKI//ILMN_2336280//Homo sapiens quaking homolog, KH domain RNA binding (mouse) (QKI), transcript variant 2, mRNA.//9444//6q26c	0.434	0.85		0.006	0.004
RAB11FIP1//ILMN_1692219//Homo sapiens RAB11 family interacting protein 1 (class I) (RAB11FIP1), transcript variant 3, mRNA.//80223//8p12a	-0.164	-0.507		0.001	0.013
RAB26//ILMN_1790317//Homo sapiens RAB26, member RAS oncogene family (RAB26), mRNA.//25837//16p13.3d	-0.15	-0.636		0.007	0.019
RAB28//ILMN_2410864//Homo sapiens RAB28, member RAS oncogene family (RAB28), transcript variant 2, mRNA.//9364//4p15.33c	0.24	0.5		0	0.003
RABL2A//ILMN_1724598//Homo sapiens RAB, member of RAS oncogene family-like 2A (RABL2A), transcript variant 1, mRNA.//11159//2q14.1a	0.272	0.526		0.005	0
RAD51C//ILMN_2238928//Homo sapiens RAD51 homolog C (S. cerevisiae) (RAD51C), transcript variant 1, mRNA.//5889//17q22d	0.452	0.508		0	0.002
RAG1AP1//ILMN_1776522//Homo sapiens recombination activating gene 1 activating protein 1 (RAG1AP1), mRNA.//55974//1q22a	-0.2	-0.514		0	0.002
RAP1GDS1//ILMN_1806266//Homo sapiens RAP1, GTP-GDP dissociation stimulator 1 (RAP1GDS1), mRNA.//5910//4q23a	0.228	0.609		0.015	0
RAP1GDS1//ILMN_2106167//Homo sapiens RAP1, GTP-GDP dissociation stimulator 1 (RAP1GDS1), mRNA.//5910//4q23a	0.072	0.66		0	0.017
RAPGEF3//ILMN_2135258//Homo sapiens Rap guanine nucleotide exchange factor (GEF) 3 (RAPGEF3), mRNA.//10411//12q13.11b	-0.427	-1.315		0.003	0
RARRES3//ILMN_1701613//Homo sapiens retinoic acid receptor responder (tazarotene induced) 3 (RARRES3), mRNA.//5920//11q12.3b	-0.228	-2.149		0.004	0
RASSF6//ILMN_1745820//Homo sapiens Ras association (RalGDS/AF-6) domain family member 6 (RASSF6), transcript variant 2, mRNA.//166824//4q13.3d	-0.404	-0.772		0.001	0.009
RBM47//ILMN_3224926//Homo sapiens RNA binding motif protein 47 (RBM47), transcript variant 1, mRNA.//54502//4p14a	-0.319	-1.694		0.006	0.001
RBM47//ILMN_3306730//Homo sapiens RNA binding motif protein 47 (RBM47), transcript variant 2, mRNA.//54502//4p14a	-0.433	-1.697		0	0
RBM7//ILMN_2183331//Homo sapiens RNA binding motif protein 7 (RBM7), mRNA.//10179//11q23.2b	0.421	0.954		0	0
RBMS1//ILMN_2358540//Homo sapiens RNA binding motif, single stranded interacting protein 1 (RBMS1), transcript variant 3, mRNA.//5937//2q24.2b	0.243	0.664		0.005	0.009
RCAN1//ILMN_1712112//Homo sapiens regulator of calcineurin 1 (RCAN1), transcript variant 3, mRNA.//1827//21q22.12a	0.419	1.526		0.001	0
RCAN1//ILMN_2367239//Homo sapiens regulator of calcineurin 1 (RCAN1), transcript variant 2, mRNA.//1827//21q22.12a	0.122	1.106		0.002	0
RCN2//ILMN_1662129//Homo sapiens reticulocalbin 2, EF-hand calcium binding domain (RCN2), mRNA.//5955//15q24.3a	0.339	0.873		0.005	0
RDM1//ILMN_2309534//Homo sapiens RAD52 motif 1 (RDM1), transcript variant 2, mRNA.//201299//17q12b	-0.256	-0.508		0	0.001
REEP3//ILMN_1722642//Homo sapiens receptor accessory protein 3 (REEP3), mRNA.//221035//10q21.3a	0.249	0.512		0.001	0.001
RELL1//ILMN_3233388//Homo sapiens RELT-like 1 (RELL1), transcript variant 1, mRNA.//768211//4p14e-p14d	-0.118	0.574		0.046	0.004
RGS17//ILMN_1725485//Homo sapiens regulator of G-protein signaling 17 (RGS17), mRNA.//26575//6q25.2a	-0.32	-0.619		0	0.007
RGS2//ILMN_2197365//Homo sapiens regulator of G-protein signalling 2, 24kDa (RGS2), mRNA.//5997//1q31.2b	-0.488	-0.841		0	0.002
RGS3//ILMN_1724349//Homo sapiens regulator of G-protein signaling 3 (RGS3), transcript variant 5, mRNA.//5998//9q32c	0.27	0.891		0.012	0.001
RHOC//ILMN_2313730//Homo sapiens ras homolog gene family, member C (RHOC), transcript variant 1, mRNA.//389//1p13.2c	0.151	0.732		0.032	0.006
RHOF//ILMN_1652918//Homo sapiens ras homolog gene family, member F (in filopodia) (RHOF), mRNA.//54509//12q24.31b	-0.248	-0.901		0.002	0.001
RHPN2//ILMN_1753143//Homo sapiens rhophilin, Rho GTPase binding protein 2 (RHPN2), mRNA.//85415//19q13.11a-q13.11b	-0.189	-0.742		0.018	0.002
RICS//ILMN_1722726//Homo sapiens Rho GTPase-activating protein (RICS), mRNA.//9743//11q24.3a-q24.3b	-0.116	0.537		0.002	0.033
RIN2//ILMN_1769546//Homo sapiens Ras and Rab interactor 2 (RIN2), mRNA.//54453//20p11.23b	0.283	0.681		0.005	0
RNF10//ILMN_1697529//Homo sapiens ring finger protein 10 (RNF10), mRNA.//9921//12q24.31a	-0.29	-0.51		0.019	0.007
ROR1//ILMN_1655904//Homo sapiens receptor tyrosine kinase-like orphan receptor 1 (ROR1), transcript variant 1, mRNA.//4919//1p31.3c	-0.397	-0.544		0	0.005
RPF2//ILMN_1664167//Homo sapiens ribosome production factor 2 homolog (S. cerevisiae) (RPF2), mRNA.//84154//6q21h	-0.195	-0.558		0	0.003
RPL14L//ILMN_3225591//PREDICTED: Homo sapiens misc_RNA (RPL14L), miscRNA.//144581//12q14.2a	-0.114	-0.571		0.002	0.003
RPL21//ILMN_2290808//Homo sapiens ribosomal protein L21 (RPL21), mRNA.//6144//13q12.2a	0.461	0.655		0	0.003
RPL36A//ILMN_2112811//Homo sapiens ribosomal protein L36a (RPL36A), mRNA.//6173//Xq22.1c	0.184	-0.575		0.003	0.003
RPL8//ILMN_1811433//Homo sapiens ribosomal protein L8 (RPL8), transcript variant 2, mRNA.//6132//8q24.3h	0.479	0.562		0.002	0.004
RPRC1//ILMN_1777906//Homo sapiens arginine/proline rich coiled-coil 1 (RPRC1), mRNA.//55700//1p34.3d	0.148	0.82		0.03	0.01
RPS26L//ILMN_2310703//Homo sapiens 40S ribosomal protein S26-like (RPS26L), non-coding RNA.//400156//13q32.3c	-0.414	-0.712		0	0.002
RPS27//ILMN_1696839//Homo sapiens ribosomal protein S27 (metallopanstimulin 1) (RPS27), mRNA.//6232//1q21.3d	-0.419	-0.601		0.003	0.001
RPS6KA1//ILMN_1715173//Homo sapiens ribosomal protein S6 kinase, 90kDa, polypeptide 1 (RPS6KA1), transcript variant 1, mRNA.//6195//1p36.11b	-0.167	-0.59		0.007	0
RRAD//ILMN_1683179//Homo sapiens Ras-related associated with diabetes (RRAD), mRNA.//6236//16q22.1a	0.427	0.606		0.004	0.004
RSRC2//ILMN_2358278//Homo sapiens arginine/serine-rich coiled-coil 2 (RSRC2), transcript variant 1, mRNA.//65117//12q24.31c	-0.347	-0.554		0.008	0.026
RSU1//ILMN_1721657//Homo sapiens Ras suppressor protein 1 (RSU1), transcript variant 1, mRNA.//6251//10p13a	0.282	0.585		0	0.042
RTKN//ILMN_1680591//Homo sapiens rhotekin (RTKN), transcript variant 2, mRNA.//6242//2p13.1b	0.262	0.754		0	0.004
RTN3//ILMN_2320906//Homo sapiens reticulon 3 (RTN3), transcript variant 1, mRNA.//10313//11q13.1a	-0.161	-0.613		0.038	0.004
RTN3//ILMN_2363065//Homo sapiens reticulon 3 (RTN3), transcript variant 4, mRNA.//10313//11q13.1a	-0.106	-0.561		0.013	0.005
S100A10//ILMN_2046730//Homo sapiens S100 calcium binding protein A10 (S100A10), mRNA.//6281//1q21.3a	0.189	0.535		0	0.009
SAA1//ILMN_1701017//Homo sapiens serum amyloid A1 (SAA1), transcript variant 1, mRNA.//6288//11p15.1d	-0.21	-0.546		0.001	0
SBNO2//ILMN_1808811//Homo sapiens strawberry notch homolog 2 (Drosophila) (SBNO2), transcript variant 1, mRNA.//22904//19p13.3i	-0.223	-0.655		0	0.007
SCML1//ILMN_1776653//Homo sapiens sex comb on midleg-like 1 (Drosophila) (SCML1), transcript variant 1, mRNA.//6322//Xp22.13d	-0.179	-0.651		0.003	0.037
SCN2A//ILMN_1732782//Homo sapiens sodium channel, voltage-gated, type II, alpha subunit (SCN2A), transcript variant 2, mRNA.//6326//2q24.3c	-0.451	-0.771		0	0
SEC14L2//ILMN_1684211//Homo sapiens SEC14-like 2 (S. cerevisiae) (SEC14L2), mRNA.//23541//22q12.2b	0.18	0.539		0.03	0.045
SEL1L3//ILMN_1797822//Homo sapiens sel-1 suppressor of lin-12-like 3 (C. elegans) (SEL1L3), mRNA.//23231//4p15.2c	-0.38	-0.675		0	0.001
SELS//ILMN_1803744//Homo sapiens selenoprotein S (SELS), transcript variant 2, mRNA.//55829//15q26.3d	0.356	0.733		0	0.002
SEMA3B//ILMN_2406299//Homo sapiens sema domain, immunoglobulin domain (Ig), short basic domain, secreted, (semaphorin) 3B (SEMA3B), transcript variant 2, mRNA.//7869//3p21.31b	-0.346	-0.725		0.016	0.001
SEMA3C//ILMN_1695475//Homo sapiens sema domain, immunoglobulin domain (Ig), short basic domain, secreted, (semaphorin) 3C (SEMA3C), mRNA.//10512//7q21.11c	-0.194	0.816		0.001	0.004
SEMA4D//ILMN_1687533//Homo sapiens sema domain, immunoglobulin domain (Ig), transmembrane domain (TM) and short cytoplasmic domain, (semaphorin) 4D (SEMA4D), mRNA.//10507//9q22.2a	-0.084	-0.854		0.017	0.012
SERINC2//ILMN_2111932//Homo sapiens serine incorporator 2 (SERINC2), mRNA.//347735//1p35.2a	-0.415	-0.591		0	0.048
SERINC3//ILMN_1815656//Homo sapiens serine incorporator 3 (SERINC3), transcript variant 1, mRNA.//10955//20q13.12a	0.152	0.532		0	0.013
SERPINA3//ILMN_1788874//Homo sapiens serpin peptidase inhibitor, clade A (alpha-1 antiproteinase, antitrypsin), member 3 (SERPINA3), mRNA.//12//14q32.13b	-0.263	0.882		0.004	0
SERPINB1//ILMN_1679133//Homo sapiens serpin peptidase inhibitor, clade B (ovalbumin), member 1 (SERPINB1), mRNA.//1992//6p25.2b	-0.149	-1.256		0.03	0.005
SERPINE1//ILMN_1744381//Homo sapiens serpin peptidase inhibitor, clade E (nexin, plasminogen activator inhibitor type 1), member 1 (SERPINE1), mRNA.//5054//7q22.1d	0.406	3.077		0	0
SERTAD2//ILMN_1651347//Homo sapiens SERTA domain containing 2 (SERTAD2), mRNA.//9792//2p14c	-0.078	-0.607		0.006	0
SFMBT1//ILMN_2391750//Homo sapiens Scm-like with four mbt domains 1 (SFMBT1), transcript variant 2, mRNA.//51460//3p21.1c	0.291	0.529		0	0
SGPP2//ILMN_1811364//PREDICTED: Homo sapiens sphingosine-1-phosphate phosphotase 2 (SGPP2), mRNA.//130367//2q36.1b-q36.1c	-0.329	-1.6		0.015	0.001
SH3BGRL2//ILMN_1762764//Homo sapiens SH3 domain binding glutamic acid-rich protein like 2 (SH3BGRL2), mRNA.//83699//6q14.1c	-0.23	-0.555		0.007	0.001
SH3BP4//ILMN_1785330//Homo sapiens SH3-domain binding protein 4 (SH3BP4), mRNA.//23677//2q37.2a	0.111	0.96		0.032	0.017
SH3GLB2//ILMN_2158336//Homo sapiens SH3-domain GRB2-like endophilin B2 (SH3GLB2), mRNA.//56904//9q34.11c	-0.16	-0.509		0.001	0.009
SIK1//ILMN_1717639//Homo sapiens salt-inducible kinase 1 (SIK1), mRNA.//150094//21q22.3c	-0.292	-0.653		0	0
SIRPA//ILMN_1758146//Homo sapiens signal-regulatory protein alpha (SIRPA), transcript variant 2, mRNA.//140885//20p13d	0.365	1.01		0	0
SLAIN1//ILMN_1746784//Homo sapiens SLAIN motif family, member 1 (SLAIN1), transcript variant 1, mRNA.//122060//13q22.3b	-0.357	-1.325		0.003	0
SLC16A5//ILMN_1755649//Homo sapiens solute carrier family 16, member 5 (monocarboxylic acid transporter 6) (SLC16A5), mRNA.//9121//17q25.1c	-0.37	-0.701		0	0.003
SLC22A2//ILMN_1762410//Homo sapiens solute carrier family 22 (organic cation transporter), member 2 (SLC22A2), mRNA.//6582//6q25.3f	0.209	1.084		0	0.015
SLC22A2//ILMN_2334193//Homo sapiens solute carrier family 22 (organic cation transporter), member 2 (SLC22A2), mRNA.//6582//6q25.3f	0.243	1.102		0	0.03
SLC25A24//ILMN_1752639//Homo sapiens solute carrier family 25 (mitochondrial carrier; phosphate carrier), member 24 (SLC25A24), nuclear gene encoding mitochondrial protein, transcript variant 1, mRNA.//29957//1p13.3c	0.457	0.654		0	0.001
SLC25A26//ILMN_1777976//Homo sapiens solute carrier family 25, member 26 (SLC25A26), nuclear gene encoding mitochondrial protein, mRNA.//115286//3p14.1c	0.338	0.521		0	0.017
SLC25A3//ILMN_1720703//Homo sapiens solute carrier family 25 (mitochondrial carrier; phosphate carrier), member 3 (SLC25A3), nuclear gene encoding mitochondrial protein, transcript variant 3, mRNA.//5250//12q23.1c	0.231	0.506		0	0.016
SLC26A2//ILMN_1801491//Homo sapiens solute carrier family 26 (sulfate transporter), member 2 (SLC26A2), mRNA.//1836//5q33.1c	-0.333	-0.668		0	0.003
SLC29A2//ILMN_1730809//Homo sapiens solute carrier family 29 (nucleoside transporters), member 2 (SLC29A2), mRNA.//3177//11q13.1e	-0.224	-0.699		0	0.009
SLC38A1//ILMN_1769911//Homo sapiens solute carrier family 38, member 1 (SLC38A1), transcript variant 1, mRNA.//81539//12q13.11a	-0.369	-0.606		0	0.005
SLC39A3//ILMN_2234970//Homo sapiens solute carrier family 39 (zinc transporter), member 3 (SLC39A3), transcript variant 1, mRNA.//29985//19p13.3g	0.448	0.807		0.001	0.014
SLC48A1//ILMN_3247587//Homo sapiens solute carrier family 48 (heme transporter), member 1 (SLC48A1), mRNA.//55652//12q13.11b	-0.097	-0.769		0.002	0
SLC4A11//ILMN_1735156//Homo sapiens solute carrier family 4, sodium borate transporter, member 11 (SLC4A11), mRNA.//83959//20p13c	-0.163	-0.834		0.001	0
SLFN13//ILMN_2215862//Homo sapiens schlafen family member 13 (SLFN13), mRNA.//146857//17q12a	-0.118	-0.509		0.005	0.046
SLIT2//ILMN_1676449//Homo sapiens slit homolog 2 (Drosophila) (SLIT2), mRNA.//9353//4p15.31d	-0.3	-0.912		0	0
SLPI//ILMN_2114720//Homo sapiens secretory leukocyte peptidase inhibitor (SLPI), mRNA.//6590//20q13.12b	-0.408	-1.641		0	0.011
SMAD3//ILMN_1682738//Homo sapiens SMAD family member 3 (SMAD3), transcript variant 1, mRNA.//4088//15q22.33b-q22.33c	-0.175	-1.316		0.038	0.006
SMAD4//ILMN_1741477//Homo sapiens SMAD family member 4 (SMAD4), mRNA.//4089//18q21.2a	0.169	0.536		0.002	0.001
SMAD7//ILMN_2203896//Homo sapiens SMAD family member 7 (SMAD7), mRNA.//4092//18q21.1e	-0.296	0.834		0	0
SMAGP//ILMN_1804415//Homo sapiens small cell adhesion glycoprotein (SMAGP), transcript variant 2, mRNA.//57228//12q13.13b	0.269	0.51		0	0.017
SMG5//ILMN_2126239//Homo sapiens Smg-5 homolog, nonsense mediated mRNA decay factor (C. elegans) (SMG5), mRNA.//23381//1q22d	0.284	0.502		0	0.021
SMOC2//ILMN_1719641//Homo sapiens SPARC related modular calcium binding 2 (SMOC2), mRNA.//64094//6q27d-q27e	-0.312	-2.027		0.001	0
SNAI2//ILMN_2082585//Homo sapiens snail homolog 2 (Drosophila) (SNAI2), mRNA.//6591//8q11.21c	0.266	0.815		0	0.006
SNAP23//ILMN_1687519//Homo sapiens synaptosomal-associated protein, 23kDa (SNAP23), transcript variant 1, mRNA.//8773//15q15.1d	0.375	0.734		0	0
SNF8//ILMN_1766171//Homo sapiens SNF8, ESCRT-II complex subunit, homolog (S. cerevisiae) (SNF8), mRNA.//11267//17q21.32c	0.255	0.628		0.024	0.001
SNORA33//ILMN_2096747//Homo sapiens small nucleolar RNA, H/ACA box 33 (SNORA33), small nucleolar RNA.//594839//6q23.2b	-0.243	-0.656		0.04	0.027
SNORD11//ILMN_3237971//Homo sapiens small nucleolar RNA, C/D box 11 (SNORD11), small nucleolar RNA.//692058//2q33.1g	-0.349	-0.513		0.001	0
SNORD25//ILMN_1784328//Homo sapiens small nucleolar RNA, C/D box 25 (SNORD25), small nucleolar RNA.//9303//11q12.3b	-0.173	-0.628		0.017	0.002
SNRK//ILMN_1794399//Homo sapiens SNF related kinase (SNRK), mRNA.//54861//3p22.1a	-0.272	-0.663		0.01	0.009
SNRK//ILMN_2107184//Homo sapiens SNF related kinase (SNRK), mRNA.//54861//3p22.1a	-0.176	-0.576		0.011	0.042
SNTB1//ILMN_1793410//Homo sapiens syntrophin, beta 1 (dystrophin-associated protein A1, 59kDa, basic component 1) (SNTB1), mRNA.//6641//8q24.12c-q24.12d	-0.26	-0.94		0	0
SNX7//ILMN_1685077//Homo sapiens sorting nexin 7 (SNX7), transcript variant 2, mRNA.//51375//1p21.3a	0.478	1.005		0.001	0.001
SNX7//ILMN_2400613//Homo sapiens sorting nexin 7 (SNX7), transcript variant 2, mRNA.//51375//1p21.3a	0.421	0.941		0	0.001
SOCS2//ILMN_2131861//Homo sapiens suppressor of cytokine signaling 2 (SOCS2), mRNA.//8835//12q22b	0.068	0.639		0.002	0.008
SOD2//ILMN_2336781//Homo sapiens superoxide dismutase 2, mitochondrial (SOD2), nuclear gene encoding mitochondrial protein, transcript variant 2, mRNA.//6648//6q25.3f	0.083	-0.937		0.045	0.013
SORBS2//ILMN_2407879//Homo sapiens sorbin and SH3 domain containing 2 (SORBS2), transcript variant 1, mRNA.//8470//4q35.1f	0.133	0.678		0.011	0.008
SOX4//ILMN_1815745//Homo sapiens SRY (sex determining region Y)-box 4 (SOX4), mRNA.//6659//6p22.3b	-0.452	0.793		0	0.001
SOX9//ILMN_1805466//Homo sapiens SRY (sex determining region Y)-box 9 (campomelic dysplasia, autosomal sex-reversal) (SOX9), mRNA.//6662//17q24.3c	0.188	1.157		0.004	0.001
SPATS2L//ILMN_1683678//Homo sapiens spermatogenesis associated, serine-rich 2-like (SPATS2L), transcript variant 2, mRNA.//26010//2q33.1e	0.376	0.563		0.001	0
SPHK1//ILMN_2357134//Homo sapiens sphingosine kinase 1 (SPHK1), transcript variant 1, mRNA.//8877//17q25.1d	0.094	1.473		0.011	0
SPINT2//ILMN_1800739//Homo sapiens serine peptidase inhibitor, Kunitz type, 2 (SPINT2), mRNA.//10653//19q13.2a	0.152	-0.503		0.004	0.001
SPIRE1//ILMN_1757845//Homo sapiens spire homolog 1 (Drosophila) (SPIRE1), transcript variant 2, mRNA.//56907//18p11.21d	-0.375	-0.587		0	0.044
SPON1//ILMN_1791890//Homo sapiens spondin 1, extracellular matrix protein (SPON1), mRNA.//10418//11p15.2b	-0.127	-1.035		0.007	0
SPP1//ILMN_1651354//Homo sapiens secreted phosphoprotein 1 (SPP1), transcript variant 2, mRNA.//6696//4q22.1b	-0.276	-1.506		0.003	0.008
SPPL2A//ILMN_1734229//Homo sapiens signal peptide peptidase-like 2A (SPPL2A), mRNA.//84888//15q21.2b	0.183	0.502		0.003	0
SPRY1//ILMN_1691860//Homo sapiens sprouty homolog 1, antagonist of FGF signaling (Drosophila) (SPRY1), transcript variant 2, mRNA.//10252//4q28.1a	-0.14	-0.526		0	0
SPRY4//ILMN_2086105//Homo sapiens sprouty homolog 4 (Drosophila) (SPRY4), mRNA.//81848//5q31.3d	-0.336	-0.903		0.019	0.001
SPTLC1//ILMN_1799853//Homo sapiens serine palmitoyltransferase, long chain base subunit 1 (SPTLC1), transcript variant 2, mRNA.//10558//9q22.31a	0.395	0.765		0.007	0
SREBF1//ILMN_1663035//Homo sapiens sterol regulatory element binding transcription factor 1 (SREBF1), transcript variant 1, mRNA.//6720//17p11.2g	-0.091	-0.644		0.001	0.001
SSR2//ILMN_1783226//Homo sapiens signal sequence receptor, beta (translocon-associated protein beta) (SSR2), mRNA.//6746//1q22c	0.234	0.573		0.003	0.022
ST3GAL4//ILMN_2204545//Homo sapiens ST3 beta-galactoside alpha-2,3-sialyltransferase 4 (ST3GAL4), mRNA.//6484//11q24.2c	-0.408	-0.786		0	0
ST5//ILMN_2350183//Homo sapiens suppression of tumorigenicity 5 (ST5), transcript variant 2, mRNA.//6764//11p15.4b-p15.4a	0.202	0.668		0.015	0.03
STAG3L2//ILMN_1791375//Homo sapiens stromal antigen 3-like 2 (STAG3L2), mRNA.//442582//7q11.23c	-0.323	-0.605		0.002	0.037
STIP1//ILMN_1789510//Homo sapiens stress-induced-phosphoprotein 1 (Hsp70/Hsp90-organizing protein) (STIP1), mRNA.//10963//11q13.1a	0.204	-0.565		0.002	0.044
STK3//ILMN_1666453//Homo sapiens serine/threonine kinase 3 (STE20 homolog, yeast) (STK3), mRNA.//6788//8q22.2a	-0.323	-0.85		0.002	0.024
STK39//ILMN_1791328//Homo sapiens serine threonine kinase 39 (STE20/SPS1 homolog, yeast) (STK39), mRNA.//27347//2q24.3f	-0.192	-0.506		0.008	0.03
STK4//ILMN_1711383//Homo sapiens serine/threonine kinase 4 (STK4), mRNA.//6789//20q13.12b	-0.154	-0.602		0.001	0.006
STMN1//ILMN_1745593//Homo sapiens stathmin 1 (STMN1), transcript variant 3, mRNA.//3925//1p36.11b	0.314	0.761		0.003	0.001
STOM//ILMN_1766657//Homo sapiens stomatin (STOM), transcript variant 1, mRNA.//2040//9q33.2a	-0.214	-0.537		0.001	0.002
STOX2//ILMN_1803256//Homo sapiens storkhead box 2 (STOX2), mRNA.//56977//4q35.1d	-0.231	-0.686		0.007	0.003
STX5//ILMN_1749345//Homo sapiens syntaxin 5 (STX5), mRNA.//6811//11q12.3b	0.129	0.681		0	0.038
STX5//ILMN_1808860//Homo sapiens syntaxin 5 (STX5), mRNA.//6811//11q12.3b	0.428	0.992		0	0.047
SULT1A3//ILMN_3250899//Homo sapiens sulfotransferase family, cytosolic, 1A, phenol-preferring, member 3 (SULT1A3), transcript variant 2, mRNA.//6818//16p11.2d	0.086	-0.552		0.007	0
SULT1A4//ILMN_2336130//Homo sapiens sulfotransferase family, cytosolic, 1A, phenol-preferring, member 4 (SULT1A4), transcript variant 3, mRNA.//445329//16p11.2d	0.197	-0.605		0	0.016
SULT1A4//ILMN_2336133//Homo sapiens sulfotransferase family, cytosolic, 1A, phenol-preferring, member 4 (SULT1A4), transcript variant 3, mRNA.//445329//16p11.2d	-0.244	-1.036		0.001	0.002
SULT1C2//ILMN_1766079//Homo sapiens sulfotransferase family, cytosolic, 1C, member 2 (SULT1C2), transcript variant 1, mRNA.//6819//2q12.3c	-0.138	-0.508		0.007	0.004
SYNC1//ILMN_1771261//Homo sapiens syncoilin, intermediate filament 1 (SYNC1), mRNA.//81493//1p35.1b	0.191	1.322		0.023	0.006
SYNE2//ILMN_2391419//Homo sapiens spectrin repeat containing, nuclear envelope 2 (SYNE2), transcript variant 1, mRNA.//23224//14q23.2b	-0.213	-0.674		0.001	0.002
SYT11//ILMN_1717934//Homo sapiens synaptotagmin XI (SYT11), mRNA.//23208//1q22c	-0.045	0.746		0.021	0.012
TACSTD1//ILMN_2160209//Homo sapiens tumor-associated calcium signal transducer 1 (TACSTD1), mRNA.//4072//2p21a	-0.379	-1.567		0.001	0.018
TADA2B//ILMN_3239378//Homo sapiens transcriptional adaptor 2B (TADA2B), mRNA.//93624//4p16.1e	-0.281	-0.603		0.002	0.001
TAF4B//ILMN_1771949//Homo sapiens TAF4b RNA polymerase II, TATA box binding protein (TBP)-associated factor, 105kDa (TAF4B), mRNA.//6875//18q11.2d-q11.2e	-0.367	-0.512		0.001	0.006
TAF9L//ILMN_1784880//Homo sapiens TAF9-like RNA polymerase II, TATA box binding protein (TBP)-associated factor, 31kDa (TAF9L), mRNA.//51616//Xq21.1a	0.432	0.812		0.001	0.029
TAGLN//ILMN_1778668//Homo sapiens transgelin (TAGLN), transcript variant 2, mRNA.//6876//11q23.3b	0.227	2.559		0.002	0.018
TAGLN2//ILMN_1691892//Homo sapiens transgelin 2 (TAGLN2), mRNA.//8407//1q23.2c	0.43	0.88		0	0
TAGLN2//ILMN_2090105//Homo sapiens transgelin 2 (TAGLN2), mRNA.//8407//1q23.2c	0.406	1.125		0	0
TARS//ILMN_1685480//Homo sapiens threonyl-tRNA synthetase (TARS), mRNA.//6897//5p13.3a	-0.456	-0.56		0	0
TBC1D19//ILMN_1692844//Homo sapiens TBC1 domain family, member 19 (TBC1D19), mRNA.//55296//4p15.2b	-0.136	0.626		0	0.033
TBC1D3G//ILMN_2068991//Homo sapiens TBC1 domain family, member 3G (TBC1D3G), mRNA.//654341//17q12b	-0.19	-0.562		0.047	0.022
TBC1D8//ILMN_1735495//Homo sapiens TBC1 domain family, member 8 (with GRAM domain) (TBC1D8), mRNA.//11138//2q11.2e	-0.206	-0.804		0.013	0.001
TBPL1//ILMN_1708147//Homo sapiens TBP-like 1 (TBPL1), mRNA.//9519//6q23.2d	0.166	0.59		0.007	0.001
TCEA1//ILMN_2357770//Homo sapiens transcription elongation factor A (SII), 1 (TCEA1), transcript variant 2, mRNA.//6917//8q11.23d	0.393	0.537		0.008	0.003
TCF12//ILMN_2314007//Homo sapiens transcription factor 12 (TCF12), transcript variant 2, mRNA.//6938//15q21.3d	0.235	0.539		0.001	0.001
TCP11L1//ILMN_1713174//Homo sapiens t-complex 11 (mouse)-like 1 (TCP11L1), mRNA.//55346//11p13d	0.151	0.841		0	0.015
TFAP2A//ILMN_2374115//Homo sapiens transcription factor AP-2 alpha (activating enhancer binding protein 2 alpha) (TFAP2A), transcript variant 2, mRNA.//7020//6p24.3a	-0.078	-0.63		0.028	0.006
TFPI//ILMN_1707124//Homo sapiens tissue factor pathway inhibitor (lipoprotein-associated coagulation inhibitor) (TFPI), transcript variant 1, mRNA.//7035//2q32.1f	-0.24	-0.652		0.004	0
TFPI2//ILMN_2068104//Homo sapiens tissue factor pathway inhibitor 2 (TFPI2), mRNA.//7980//7q21.3a	0.206	0.546		0.018	0.001
TGFA//ILMN_1805175//Homo sapiens transforming growth factor, alpha (TGFA), transcript variant 2, mRNA.//7039//2p13.3c	-0.113	-0.579		0	0.022
TGFA//ILMN_2083946//Homo sapiens transforming growth factor, alpha (TGFA), mRNA.//7039//2p13.3c	-0.205	-0.646		0	0.013
TGFBI//ILMN_1663866//Homo sapiens transforming growth factor, beta-induced, 68kDa (TGFBI), mRNA.//7045//5q31.1f-q31.2a	0.185	1.947		0.015	0
TGIF1//ILMN_2318643//Homo sapiens TGFB-induced factor homeobox 1 (TGIF1), transcript variant 1, mRNA.//7050//18p11.31e	0.468	0.501		0	0
TGM2//ILMN_1705750//Homo sapiens transglutaminase 2 (C polypeptide, protein-glutamine-gamma-glutamyltransferase) (TGM2), transcript variant 1, mRNA.//7052//20q11.23c	-0.161	-0.567		0.006	0.01
TIAF1//ILMN_2055634//Homo sapiens TGFB1-induced anti-apoptotic factor 1 (TIAF1), mRNA.//9220//17q11.2b	-0.302	-0.549		0	0.004
TIAM2//ILMN_2358560//Homo sapiens T-cell lymphoma invasion and metastasis 2 (TIAM2), transcript variant 2, mRNA.//26230//6q25.2c-q25.3a	0.119	0.904		0.003	0.005
TIPRL//ILMN_1781457//Homo sapiens TIP41, TOR signaling pathway regulator-like (S. cerevisiae) (TIPRL), transcript variant 1, mRNA.//261726//1q24.2a	0.248	0.534		0	0.038
TLE4//ILMN_2103761//Homo sapiens transducin-like enhancer of split 4 (E(sp1) homolog, Drosophila) (TLE4), mRNA.//7091//9q21.31b	0.193	0.606		0.009	0
TLL1//ILMN_1699814//Homo sapiens tolloid-like 1 (TLL1), mRNA.//7092//4q32.3c	0.046	0.659		0.024	0.013
TM7SF2//ILMN_1690040//Homo sapiens transmembrane 7 superfamily member 2 (TM7SF2), mRNA.//7108//11q13.1c	-0.231	-1.115		0	0
TMCO3//ILMN_2220739//Homo sapiens transmembrane and coiled-coil domains 3 (TMCO3), mRNA.//55002//13q34d	0.381	0.623		0.001	0
TMED10//ILMN_1736585//Homo sapiens transmembrane emp24-like trafficking protein 10 (yeast) (TMED10), mRNA.//10972//14q24.3b	0.391	1		0	0.001
TMED10P//ILMN_2213558//Homo sapiens transmembrane emp24-like trafficking protein 10 (yeast) pseudogene (TMED10P), non-coding RNA.//286102//8q24.3h	0.179	0.551		0	0.048
TMED2//ILMN_1654939//Homo sapiens transmembrane emp24 domain trafficking protein 2 (TMED2), mRNA.//10959//12q24.31d	0.237	0.601		0	0
TMEM106C//ILMN_1692511//Homo sapiens transmembrane protein 106C (TMEM106C), mRNA.//79022//12q13.11c	-0.229	-0.687		0.002	0.018
TMEM126A//ILMN_2217809//Homo sapiens transmembrane protein 126A (TMEM126A), mRNA.//84233//11q14.1e	0.409	0.644		0	0.002
TMEM170B//ILMN_3236428//Homo sapiens transmembrane protein 170B (TMEM170B), mRNA.//100113407//6p24.1c	-0.303	-0.558		0.011	0.02
TMEM173//ILMN_2145116//Homo sapiens transmembrane protein 173 (TMEM173), nuclear gene encoding mitochondrial protein, mRNA.//340061//5q31.2d	-0.201	-0.555		0.013	0.005
TMEM189-UBE2V1//ILMN_1677446//Homo sapiens TMEM189-UBE2V1 readthrough transcript (TMEM189-UBE2V1), transcript variant 1, mRNA.//387522//20q13.13e	0.293	0.696		0.007	0.013
TMEM189-UBE2V1//ILMN_2368713//Homo sapiens TMEM189-UBE2V1 readthrough transcript (TMEM189-UBE2V1), transcript variant 2, mRNA.//387522//20q13.13e	0.35	0.544		0	0.028
TMEM19//ILMN_3251207//Homo sapiens transmembrane protein 19 (TMEM19), mRNA.//55266//12q21.1a	0.216	0.754		0.013	0
TMEM44//ILMN_1688848//Homo sapiens transmembrane protein 44 (TMEM44), transcript variant 1, mRNA.//93109//3q29d	0.15	0.752		0.033	0.001
TMEM45A//ILMN_2148913//Homo sapiens transmembrane protein 45A (TMEM45A), mRNA.//55076//3q12.2a	0.261	1.025		0.017	0.028
TMEM45B//ILMN_1771120//Homo sapiens transmembrane protein 45B (TMEM45B), mRNA.//120224//11q24.3b	-0.193	-0.563		0.01	0
TMEM47//ILMN_2129234//Homo sapiens transmembrane protein 47 (TMEM47), mRNA.//83604//Xp21.1c	-0.379	-1.256		0.005	0
TMEM56//ILMN_1782429//Homo sapiens transmembrane protein 56 (TMEM56), mRNA.//148534//1p21.3d	0.331	0.617		0	0.013
TMEM62//ILMN_1745807//Homo sapiens transmembrane protein 62 (TMEM62), mRNA.//80021//15q15.2b	-0.193	-0.658		0.01	0.001
TMEM66//ILMN_1780141//Homo sapiens transmembrane protein 66 (TMEM66), mRNA.//51669//8p12e	0.2	0.757		0.019	0
TMOD1//ILMN_1736911//Homo sapiens tropomodulin 1 (TMOD1), mRNA.//7111//9q22.33a-q22.33b	-0.238	-0.848		0	0.003
TNFAIP2//ILMN_1727689//Homo sapiens tumor necrosis factor, alpha-induced protein 2 (TNFAIP2), mRNA.//7127//14q32.32b	-0.321	-0.961		0.001	0.035
TNFAIP8//ILMN_2414325//Homo sapiens tumor necrosis factor, alpha-induced protein 8 (TNFAIP8), transcript variant 2, mRNA.//25816//5q23.1c	0.228	0.849		0.013	0
TNFRSF12A//ILMN_1689004//Homo sapiens tumor necrosis factor receptor superfamily, member 12A (TNFRSF12A), mRNA.//51330//16p13.3d	0.334	0.897		0	0
TNFRSF19//ILMN_1704154//Homo sapiens tumor necrosis factor receptor superfamily, member 19 (TNFRSF19), transcript variant 2, mRNA.//55504//13q12.12a	0.071	0.501		0	0.002
TNFRSF1A//ILMN_1685005//Homo sapiens tumor necrosis factor receptor superfamily, member 1A (TNFRSF1A), mRNA.//7132//12p13.31d	-0.269	-0.529		0.001	0.008
TNFRSF21//ILMN_1699695//Homo sapiens tumor necrosis factor receptor superfamily, member 21 (TNFRSF21), mRNA.//27242//6p12.3d	-0.306	-1.013		0.002	0.004
TNFRSF6B//ILMN_2331231//Homo sapiens tumor necrosis factor receptor superfamily, member 6b, decoy (TNFRSF6B), transcript variant M68C, mRNA.//8771//20q13.33e	-0.173	-0.507		0.006	0.004
TP53I3//ILMN_2358919//Homo sapiens tumor protein p53 inducible protein 3 (TP53I3), transcript variant 2, mRNA.//9540//2p23.3d	0.179	1.167		0	0.001
TP53INP1//ILMN_1714108//Homo sapiens tumor protein p53 inducible nuclear protein 1 (TP53INP1), mRNA.//94241//8q22.1c	-0.105	0.579		0.029	0
TP53INP1//ILMN_2214197//Homo sapiens tumor protein p53 inducible nuclear protein 1 (TP53INP1), mRNA.//94241//8q22.1c	-0.15	0.762		0.023	0.001
TPD52//ILMN_2381064//Homo sapiens tumor protein D52 (TPD52), transcript variant 3, mRNA.//7163//8q21.13a	-0.27	-0.789		0.003	0
TRIB2//ILMN_1714700//Homo sapiens tribbles homolog 2 (Drosophila) (TRIB2), mRNA.//28951//2p25.1a-p24.3d	-0.153	-0.716		0.034	0.004
TRIM31//ILMN_1748685//Homo sapiens tripartite motif-containing 31 (TRIM31), mRNA.//11074//6p21.33b	-0.337	-0.603		0.001	0
TRIM38//ILMN_1697971//Homo sapiens tripartite motif-containing 38 (TRIM38), mRNA.//10475//6p22.2a	-0.242	-0.559		0	0.01
TRIM6//ILMN_1656910//Homo sapiens tripartite motif-containing 6 (TRIM6), transcript variant 2, mRNA.//117854//11p15.4c	0.234	1.25		0.005	0
TRNP1//ILMN_1695946//Homo sapiens TMF1-regulated nuclear protein 1 (TRNP1), mRNA.//388610//1p36.11a	-0.201	-0.864		0.017	0.007
TROVE2//ILMN_2272074//Homo sapiens TROVE domain family, member 2 (TROVE2), transcript variant 3, mRNA.//6738//1q31.2b	0.329	0.611		0	0.033
TSC22D3//ILMN_1748124//Homo sapiens TSC22 domain family, member 3 (TSC22D3), transcript variant 1, mRNA.//1831//Xq22.3b	-0.498	-0.593		0	0
TSEN54//ILMN_1657509//Homo sapiens tRNA splicing endonuclease 54 homolog (S. cerevisiae) (TSEN54), mRNA.//283989//17q25.1c	-0.073	-0.547		0.001	0
TSKU//ILMN_1801443//Homo sapiens tsukushin (TSKU), mRNA.//25987//11q13.5c	0.296	1.156		0.006	0.047
TSPAN13//ILMN_1669881//Homo sapiens tetraspanin 13 (TSPAN13), mRNA.//27075//7p21.1b	0.292	0.518		0.001	0.009
TSPAN17//ILMN_1777881//Homo sapiens tetraspanin 17 (TSPAN17), transcript variant 1, mRNA.//26262//5q35.2d	0.331	1.005		0.007	0.017
TTC19//ILMN_2192385//Homo sapiens tetratricopeptide repeat domain 19 (TTC19), mRNA.//54902//17p12a	-0.293	-0.771		0	0
TTC8//ILMN_2401927//Homo sapiens tetratricopeptide repeat domain 8 (TTC8), transcript variant 1, mRNA.//123016//14q31.3d	0.244	0.571		0.003	0
TTPAL//ILMN_1744442//Homo sapiens tocopherol (alpha) transfer protein-like (TTPAL), transcript variant 2, mRNA.//79183//20q13.12a	0.236	0.737		0.001	0.019
TUBB2A//ILMN_2038775//Homo sapiens tubulin, beta 2A (TUBB2A), mRNA.//7280//6p25.2b	0.121	0.542		0.019	0
TUBB6//ILMN_1702636//Homo sapiens tubulin, beta 6 (TUBB6), mRNA.//84617//18p11.21e	0.482	0.758		0	0
TUSC3//ILMN_2354547//Homo sapiens tumor suppressor candidate 3 (TUSC3), transcript variant 1, mRNA.//7991//8p22c	0.17	0.511		0	0.002
TWF1//ILMN_1681203//Homo sapiens twinfilin, actin-binding protein, homolog 1 (Drosophila) (TWF1), mRNA.//5756//12q12f	0.34	0.578		0	0.007
TWIST1//ILMN_1672908//Homo sapiens twist homolog 1 (Drosophila) (TWIST1), mRNA.//7291//7p21.1a	-0.298	-0.556		0.001	0.002
TXNL2//ILMN_2056479//Homo sapiens thioredoxin-like 2 (TXNL2), mRNA.//10539//10q26.3b	0.409	0.683		0	0.004
UBE2A//ILMN_2307455//Homo sapiens ubiquitin-conjugating enzyme E2A (RAD6 homolog) (UBE2A), transcript variant 2, mRNA.//7319//Xq24c	0.392	0.555		0.001	0.04
UBE2E1//ILMN_2371685//Homo sapiens ubiquitin-conjugating enzyme E2E 1 (UBC4/5 homolog, yeast) (UBE2E1), transcript variant 1, mRNA.//7324//3p24.2b	0.266	0.647		0.003	0.006
UBE2E3//ILMN_1669553//Homo sapiens ubiquitin-conjugating enzyme E2E 3 (UBC4/5 homolog, yeast) (UBE2E3), transcript variant 1, mRNA.//10477//2q31.3b	0.478	0.75		0	0.007
UBE2E3//ILMN_2390338//Homo sapiens ubiquitin-conjugating enzyme E2E 3 (UBC4/5 homolog, yeast) (UBE2E3), transcript variant 1, mRNA.//10477//2q31.3b	0.294	0.781		0.003	0.017
UBLCP1//ILMN_2202481//Homo sapiens ubiquitin-like domain containing CTD phosphatase 1 (UBLCP1), mRNA.//134510//5q33.3c	0.395	0.593		0.001	0.002
UBR2//ILMN_1663489//Homo sapiens ubiquitin protein ligase E3 component n-recognin 2 (UBR2), mRNA.//23304//6p21.1e	-0.144	-0.512		0.007	0.05
UBXN11//ILMN_2376416//Homo sapiens UBX domain protein 11 (UBXN11), transcript variant 2, mRNA.//91544//1p36.11b	-0.157	-0.626		0.001	0
UCN2//ILMN_1652413//Homo sapiens urocortin 2 (UCN2), mRNA.//90226//3p21.31e	0.182	0.689		0	0.017
UCRC//ILMN_2366714//Homo sapiens ubiquinol-cytochrome c reductase complex (7.2 kD) (UCRC), transcript variant 1, mRNA.//29796//22q12.2a	0.335	0.502		0.009	0.006
UGT1A6//ILMN_1706390//Homo sapiens UDP glucuronosyltransferase 1 family, polypeptide A6 (UGT1A6), transcript variant 1, mRNA.//54578//2q37.1d	0.485	1.814		0.001	0.04
UGT1A6//ILMN_1752813//Homo sapiens UDP glucuronosyltransferase 1 family, polypeptide A6 (UGT1A6), transcript variant 2, mRNA.//54578//2q37.1d	0.259	1.364		0.003	0.017
UGT8//ILMN_1758816//Homo sapiens UDP glycosyltransferase 8 (UDP-galactose ceramide galactosyltransferase) (UGT8), mRNA.//7368//4q26b	-0.119	-0.517		0	0.015
UHRF1BP1//ILMN_3242462//Homo sapiens UHRF1 binding protein 1 (UHRF1BP1), mRNA.//54887//6p21.31d	-0.417	-0.562		0	0
ULK1//ILMN_1705144//Homo sapiens unc-51-like kinase 1 (C. elegans) (ULK1), mRNA.//8408//12q24.33c	-0.167	0.655		0.018	0.001
UPP1//ILMN_1798256//Homo sapiens uridine phosphorylase 1 (UPP1), transcript variant 1, mRNA.//7378//7p12.3b	-0.468	-1.2		0	0.018
UROS//ILMN_1797384//Homo sapiens uroporphyrinogen III synthase (congenital erythropoietic porphyria) (UROS), mRNA.//7390//10q26.2a	0.256	0.51		0.022	0.046
USP1//ILMN_1737254//Homo sapiens ubiquitin specific peptidase 1 (USP1), transcript variant 1, mRNA.//7398//1p31.3d	0.434	0.549		0.001	0.009
USP22//ILMN_1666609//Homo sapiens ubiquitin specific peptidase 22 (USP22), mRNA.//23326//17p11.2b	0.23	0.645		0.006	0.006
USP24//ILMN_1684594//Homo sapiens ubiquitin specific peptidase 24 (USP24), mRNA.//23358//1p32.3a	-0.168	-0.706		0.046	0.012
UTP18//ILMN_1779584//Homo sapiens UTP18, small subunit (SSU) processome component, homolog (yeast) (UTP18), mRNA.//51096//17q21.33c	0.302	0.521		0.015	0.001
VAC14//ILMN_1799024//Homo sapiens Vac14 homolog (S. cerevisiae) (VAC14), mRNA.//55697//16q22.1f	-0.329	-0.695		0	0.01
VBP1//ILMN_1800612//Homo sapiens von Hippel-Lindau binding protein 1 (VBP1), mRNA.//7411//Xq28h	0.373	0.52		0.006	0.001
VCAN//ILMN_1687301//Homo sapiens versican (VCAN), mRNA.//1462//5q14.3a	0.147	0.695		0.009	0.02
VCL//ILMN_2413527//Homo sapiens vinculin (VCL), transcript variant 2, mRNA.//7414//10q22.2a-q22.2b	0.478	0.618		0.005	0.001
VIM//ILMN_1782538//Homo sapiens vimentin (VIM), mRNA.//7431//10p12.33c	0.322	0.634		0	0
VIM//ILMN_2058251//Homo sapiens vimentin (VIM), mRNA.//7431//10p12.33c	0.325	0.699		0.003	0
VKORC1//ILMN_1739946//Homo sapiens vitamin K epoxide reductase complex, subunit 1 (VKORC1), transcript variant 1, mRNA.//79001//16p11.2c	0.189	0.547		0.001	0.013
VKORC1//ILMN_1786139//Homo sapiens vitamin K epoxide reductase complex, subunit 1 (VKORC1), transcript variant 1, mRNA.//79001//16p11.2c	0.285	0.801		0.005	0.036
VPS13A//ILMN_1800721//Homo sapiens vacuolar protein sorting 13 homolog A (S. cerevisiae) (VPS13A), transcript variant D, mRNA.//23230//9q21.13c	-0.33	-0.571		0.011	0.031
VPS24//ILMN_1683827//Homo sapiens vacuolar protein sorting 24 homolog (S. cerevisiae) (VPS24), transcript variant 2, mRNA.//51652//2p11.2e	0.4	0.506		0	0.007
WBSCR22//ILMN_1697348//Homo sapiens Williams Beuren syndrome chromosome region 22 (WBSCR22), mRNA.//114049//7q11.23b	-0.05	-0.521		0.047	0.023
WDR60//ILMN_1793290//Homo sapiens WD repeat domain 60 (WDR60), mRNA.//55112//7q36.3e	-0.3	-0.679		0.007	0.045
WDR90//ILMN_1698185//Homo sapiens WD repeat domain 90 (WDR90), mRNA.//197335//16p13.3f	-0.374	-0.563		0.006	0.025
WNK1//ILMN_1876924//Homo sapiens WNK lysine deficient protein kinase 1 (WNK1), mRNA.//65125//12p13.33d-p13.33c	-0.298	-0.779		0.006	0.024
WRB//ILMN_1695092//Homo sapiens tryptophan rich basic protein (WRB), mRNA.//7485//21q22.2b	0.232	0.594		0.003	0.019
YBX2//ILMN_1755354//Homo sapiens Y box binding protein 2 (YBX2), mRNA.//51087//17p13.1d	-0.194	-0.683		0.004	0.021
YIPF5//ILMN_1714756//Homo sapiens Yip1 domain family, member 5 (YIPF5), transcript variant 2, mRNA.//81555//5q32a	-0.173	0.549		0.012	0.006
YME1L1//ILMN_1734316//Homo sapiens YME1-like 1 (S. cerevisiae) (YME1L1), nuclear gene encoding mitochondrial protein, transcript variant 1, mRNA.//10730//10p12.1a	0.419	0.56		0	0.002
YWHAB//ILMN_1694385//Homo sapiens tyrosine 3-monooxygenase/tryptophan 5-monooxygenase activation protein, beta polypeptide (YWHAB), transcript variant 2, mRNA.//7529//20q13.12a	0.377	0.638		0	0
YWHAQ//ILMN_1674385//Homo sapiens tyrosine 3-monooxygenase/tryptophan 5-monooxygenase activation protein, theta polypeptide (YWHAQ), mRNA.//10971//2p25.1d	0.353	0.554		0.002	0.011
ZBED1//ILMN_1694466//Homo sapiens zinc finger, BED-type containing 1 (ZBED1), mRNA.//9189//Xp22.33c,Yp11.31b	0.183	0.809		0.001	0.012
ZC3H14//ILMN_2335669//Homo sapiens zinc finger CCCH-type containing 14 (ZC3H14), transcript variant 2, mRNA.//79882//14q31.3d	0.176	0.504		0.034	0.001
ZDHHC7//ILMN_1730568//Homo sapiens zinc finger, DHHC-type containing 7 (ZDHHC7), mRNA.//55625//16q24.1a	-0.108	-0.753		0.003	0.003
ZFAND2A//ILMN_1694671//Homo sapiens zinc finger, AN1-type domain 2A (ZFAND2A), mRNA.//90637//7p22.3b	-0.242	-0.858		0.009	0.037
ZMAT2//ILMN_1745343//Homo sapiens zinc finger, matrin type 2 (ZMAT2), mRNA.//153527//5q31.3b	0.388	0.515		0.001	0.004
ZMIZ1//ILMN_1771627//Homo sapiens zinc finger, MIZ-type containing 1 (ZMIZ1), mRNA.//57178//10q22.3e	0.279	0.901		0.001	0.001
ZMYM3//ILMN_1656316//Homo sapiens zinc finger, MYM-type 3 (ZMYM3), transcript variant 2, mRNA.//9203//Xq13.1c	-0.151	-0.549		0.013	0
ZMYND8//ILMN_1652407//Homo sapiens zinc finger, MYND-type containing 8 (ZMYND8), transcript variant 1, mRNA.//23613//20q13.12c	-0.22	-0.54		0.001	0.02
ZNF331//ILMN_1711199//Homo sapiens zinc finger protein 331 (ZNF331), transcript variant 3, mRNA.//55422//19q13.41b	-0.316	-0.676		0.001	0.041
ZNF331//ILMN_2362232//Homo sapiens zinc finger protein 331 (ZNF331), transcript variant 1, mRNA.//55422//19q13.41b	-0.367	-0.715		0.023	0.026
ZNF419//ILMN_1680693//Homo sapiens zinc finger protein 419 (ZNF419), transcript variant 6, mRNA.//79744//19q13.43b	-0.312	-0.523		0	0.012
ZNF432//ILMN_1693788//Homo sapiens zinc finger protein 432 (ZNF432), mRNA.//9668//19q13.33e	-0.316	-0.646		0.001	0.002
ZNF451//ILMN_1706734//Homo sapiens zinc finger protein 451 (ZNF451), transcript variant 1, mRNA.//26036//6p12.1a	-0.402	-0.686		0.001	0.034
ZNF615//ILMN_1672135//Homo sapiens zinc finger protein 615 (ZNF615), mRNA.//284370//19q13.33e	-0.065	-0.655		0.001	0.012
ZNF627//ILMN_1708787//Homo sapiens zinc finger protein 627 (ZNF627), mRNA.//199692//19p13.2a	0.2	0.578		0.009	0.002
ZNF638//ILMN_3299804//Homo sapiens zinc finger protein 638 (ZNF638), transcript variant 1, mRNA.//27332//2p13.3b	-0.457	-0.546		0	0.039
ZNF721//ILMN_1805271//Homo sapiens zinc finger protein 721 (ZNF721), mRNA.//170960//4p16.3d	-0.168	-0.64		0.01	0.003
ZNF841//ILMN_3235593//Homo sapiens zinc finger protein 841 (ZNF841), mRNA.//284371//19q13.33e	-0.313	-0.703		0.011	0.011
ZYX//ILMN_1701875//Homo sapiens zyxin (ZYX), transcript variant 1, mRNA.//7791//7q34f	0.297	0.832		0.001	0.002
