# Supplementary material for: nc886 is induced by TGF-β and suppresses the microRNA pathway in ovarian cancer
Source: Nat Commun. 2018 Mar 21;9:1166. doi: 10.1038/s41467-018-03556-7 (PMC5862949; doi:10.1038/s41467-018-03556-7)
Supplement: Supplementary file 5 — Supplementary Data 2 [file 41467_2018_3556_MOESM5_ESM.xlsx]

## Sheet: Supplementary Data File 2
Supplementary Data File 2. Array values (relative to the median value) of 118 nc886-associated genes in the 7 experimental sets (in Supplementary Fig. 11a)
	OSE80PC_control-kd			OSE80PC_nc886-kd			A2780_vector			A2780_nc886			SKOV3_vector			SKOV3_nc886			SKOV3_TGF-β
GeneID	replicate 1	replicate 2	replicate 3	replicate 1	replicate 2	replicate 3	replicate 1	replicate 2	replicate 3	replicate 1	replicate 2	replicate 3	replicate 1	replicate 2	replicate 3	replicate 1	replicate 2	replicate 3	replicate 1	replicate 2	replicate 3
ADAP2	-0.473	-0.554	-0.319	0.538	0.347	0.319	0.431	0.448	0.623	-0.455	-0.431	-0.521	0.088	0.067	0.077	-0.021	0.022	0	-0.398	-0.421	-0.187
ADM	-0.563	-0.545	-0.487	0.595	0.687	0.487	1.078	0.963	1.191	-0.963	-1	-1.076	-0.029	0.029	0	0.012	0.006	0.009	-0.573	-0.694	-1.124
ADM2	-0.242	-0.144	-0.257	0.144	0.162	0.223	0.001	0	-0.015	0.065	-0.026	0.037	0.593	0.533	0.563	0	-0.071	-0.035	-0.288	-0.2	0.638
AHR	-0.127	-0.442	-0.214	0.165	0.187	0.127	0.005	0.009	0.11	-0.026	-0.005	-0.156	0.378	0.347	0.362	-0.284	-0.167	-0.225	-0.28	0.12	0
AK2P2	-0.137	-0.128	-0.427	0.406	0.306	0.128	0.007	-0.007	-0.049	0.161	0.118	-0.101	0.468	0.512	0.49	-0.074	-0.143	-0.109	-0.012	0	0.325
ALPP	-0.332	-0.114	-0.185	0.172	0.236	0.114	-0.002	-0.027	0.002	0.061	-0.051	0.014	0.501	0.267	0.384	-0.501	-0.491	-0.496	-0.505	0	0.094
ALS2CR14	-0.152	-0.441	-0.171	0.419	0.22	0.152	0.169	0.233	-0.003	0.002	-0.148	-0.103	0.367	0.319	0.343	0.022	-0.424	-0.201	-0.262	-0.263	0
ALS2CR4	0.191	0.264	0.186	-0.29	-0.186	-0.222	0.004	-0.07	-0.127	0.16	0.113	-0.004	-0.44	-0.44	-0.44	0.071	-0.07	0	0.51	0.35	1.176
ANXA2	0	0.122	0.005	0	-0.064	-0.156	-1.697	-1.246	-1.762	1.285	1.246	1.321	-0.767	-0.818	-0.793	0	0.112	0.056	0.25	0.203	-0.848
ASS1	0.031	-0.265	-0.165	0.011	0.142	-0.011	0.426	0.462	0.344	-0.344	-0.475	-0.546	0.244	0.226	0.235	0	-0.32	-0.16	-0.968	-0.718	0.941
BCYRN1	-0.144	-0.345	-0.206	0.249	0.16	0.144	-0.079	-0.096	-0.075	0.16	0.075	0.089	0.605	0.659	0.632	-0.253	-0.159	-0.206	-0.23	0	0.243
C5orf13	0.115	0.165	0.252	-0.39	-0.115	-0.119	-0.018	-0.066	-0.209	0.212	0.034	0.019	-0.402	-0.447	-0.424	-0.063	0.063	0	2.476	2.446	1.954
C6orf170	-0.318	-0.147	-0.343	0.185	0.147	0.257	0.025	-0.073	-0.005	0.005	-0.078	0.022	0.402	0.153	0.278	-0.531	-0.377	-0.454	-0.422	0	0.008
C9orf130	-0.22	-0.657	-0.233	0.241	0.263	0.22	0.193	-0.015	-0.023	0.039	0.015	-0.095	0.548	0.358	0.453	-0.195	-0.106	-0.15	-0.212	0	0.481
CALD1	0.255	0.626	0.48	-0.269	-0.255	-0.301	-0.764	-0.851	-0.751	0.795	0.751	0.76	0.087	-0.132	-0.023	0	-0.067	-0.034	0.772	0.806	0.367
CCBE1	-0.47	-0.117	-0.688	0.131	0.177	0.117	-0.002	0.009	0.237	-0.044	-0.036	0.002	0.575	0.21	0.393	-0.532	-0.549	-0.541	-0.55	0	0.19
CCDC125	-0.276	-0.133	-0.37	0.216	0.133	0.199	-0.004	-0.005	0.004	0.091	-0.006	0.067	0.622	0.293	0.458	-0.572	-0.503	-0.538	-0.566	0.09	0
CD68	-0.18	-0.43	-0.289	0.314	0.18	0.278	-0.013	0.051	-0.084	0.013	-0.014	0.27	0.3	0.361	0.331	-0.281	-0.401	-0.341	-0.258	0	0.02
CDKN1A	-0.204	-0.702	-0.303	0.204	0.296	0.272	0.15	0.336	0.166	-0.15	-0.21	-0.345	0.148	0.167	0.158	-0.072	0	-0.036	-0.352	-0.477	0.192
CENTA1	-0.091	-0.363	-0.117	0.091	0.326	0.272	0.315	0.284	0.236	-0.236	-0.379	-0.264	0.027	0.076	0.052	-0.043	0.043	0	-0.865	-0.826	-0.279
CEP27	-0.15	-0.636	-0.242	0.153	0.15	0.156	0.104	0.068	0.103	-0.068	-0.086	-0.073	0.574	0.334	0.454	-0.129	-0.16	-0.145	-0.103	0	0.246
CTGF	0.424	0.646	0.594	-0.534	-0.424	-0.457	-0.966	-0.66	-0.673	0.939	0.66	0.874	-0.065	0.065	0	-0.151	-0.074	-0.112	0.85	0.805	0.546
CYCSL1	-0.461	-0.09	-0.805	0.233	0.268	0.09	-0.048	-0.225	0.134	0.027	-0.005	0.005	0.649	0.332	0.49	-0.597	-0.821	-0.709	-0.666	0	0.277
CYR61	0.38	0.506	0.541	-0.681	-0.38	-0.604	-0.359	-0.287	-0.343	0.287	0.298	0.573	-0.107	-0.157	-0.132	0	0.069	0.034	0.438	0.48	-0.227
DDIT4	-0.557	-0.435	-0.446	0.461	0.435	0.549	0.454	0.406	0.473	-0.406	-0.532	-0.693	0.318	0.399	0.358	-0.116	0	-0.058	-0.801	-0.761	0.297
DENR	-0.279	-0.264	-0.196	0.197	0.336	0.195	-0.007	-0.101	-0.011	0.007	0.01	0.019	0.514	0.157	0.336	-0.535	-0.466	-0.501	-0.393	0	0.279
DHRS2	0.017	-0.32	-0.143	0.022	0.055	-0.016	-0.452	-0.388	-0.465	0.725	0.4	0.388	-0.472	-0.45	-0.461	0.094	0	0.047	0.101	0.158	-0.013
DOPEY2	-0.111	-0.602	-0.341	0.195	0.111	0.143	0.065	0.004	0.142	-0.003	-0.208	-0.224	0.48	0.416	0.448	-0.112	0	-0.056	-0.004	-0.049	0.117
DTWD2	-0.25	-0.163	-0.254	0.231	0.265	0.163	-0.091	-0.051	0.29	0.051	-0.066	0.141	0.464	0.26	0.362	-0.579	-0.595	-0.587	-0.464	0	0.068
EIF2AK4	-0.19	-0.278	-0.149	0.227	0.149	0.29	-0.01	-0.037	0.123	0.076	0.009	-0.012	0.533	0.232	0.383	-0.363	-0.236	-0.3	-0.208	0	0.108
ENO2	-0.399	-0.515	-0.304	0.332	0.304	0.414	1.159	1.086	1.068	-1.068	-1.2	-1.103	0.155	0.127	0.141	-0.062	0.062	0	-0.61	-0.619	-0.796
FAM153B	-0.188	-0.685	-0.221	0.342	0.189	0.268	0.075	-0.018	0.018	0.075	-0.085	-0.073	0.355	0.324	0.34	-0.087	-0.261	-0.174	-0.082	0	0.007
FAM40B	-0.236	-0.357	-0.294	0.254	0.317	0.236	0.068	-0.021	0.179	0.02	-0.135	-0.173	0.609	0.426	0.518	-0.388	-0.354	-0.371	-0.414	0	0.113
FAM72D	-0.095	0.032	-0.124	0.244	0.259	-0.033	0.204	0.138	0.173	-0.138	-0.27	-0.229	0.401	0.364	0.382	-0.042	0.042	0	-0.142	-0.124	-0.972
FAM73A	-0.544	-0.147	-0.723	0.349	0.159	0.147	0.057	-0.172	0.13	-0.056	0.065	-0.076	0.81	0.273	0.541	-0.665	-0.743	-0.704	-0.82	0	0.304
FLJ21986	0.255	0.342	0.224	-0.488	-0.224	-0.409	-0.332	-0.432	-0.182	0.182	0.202	0.315	-0.026	-0.043	-0.035	0.043	0	0.021	0.356	0.372	-0.018
FRMD6	0.026	0.228	0.374	-0.086	-0.094	-0.026	-0.253	-0.29	-0.12	0.153	0.417	0.12	-0.45	-0.37	-0.41	0.049	-0.049	0	2.03	1.871	1.857
FSTL1	0.104	0.233	0.281	-0.3	-0.177	-0.104	-0.745	-0.836	-0.662	0.662	0.801	0.69	-0.164	-0.242	-0.203	0.085	-0.085	0	0.696	0.821	1.114
G0S2	-0.111	-0.275	-0.291	0.112	0.239	0.221	-0.027	0.093	-0.067	-0.08	0.026	0.047	1.039	0.825	0.932	0.04	-0.039	0	-1.015	-0.865	-1.833
GDF15	-0.435	-0.263	-0.262	0.503	0.381	0.262	0.143	0.263	0.123	-0.123	-0.186	-0.27	1.381	1.406	1.394	0.02	-0.02	0	-1.138	-1.166	-0.513
GNAI1	0.127	0.024	-0.035	0.195	-0.024	-0.036	0.36	0.283	0.54	-0.283	-0.377	-0.338	0.401	0.432	0.417	0.023	-0.023	0	-0.063	-0.048	-0.136
GPT2	-0.345	-0.575	-0.149	0.271	0.149	0.18	0.218	0.049	0.234	-0.206	-0.049	-0.14	0.469	0.531	0.5	-0.002	0.002	0	-0.276	-0.297	-0.291
HCFC1R1	-0.059	-0.415	-0.252	0.142	0.107	0.059	0.416	0.451	0.301	-0.315	-0.341	-0.301	0.242	0.587	0.415	-0.184	0	-0.092	-0.199	-0.339	0.237
HSCB	-0.121	-0.175	-0.434	0.192	0.121	0.205	-0.174	0.059	0.026	0.131	-0.177	-0.027	0.212	0.295	0.254	-0.332	-0.315	-0.323	-0.266	0.009	0
IER5L	-0.251	-0.14	-0.197	0.242	0.14	0.399	0.272	0.199	0.193	-0.434	-0.25	-0.193	0.509	0.273	0.391	-0.083	0	-0.042	-0.321	-0.311	0.261
IGFBP5	0.3	0.246	0.223	-0.363	-0.223	-0.253	-0.246	-0.21	-0.223	0.488	0.21	0.369	-0.38	-0.265	-0.323	-0.043	0.043	0	1.266	1.361	4.02
IL20RB	-0.114	-0.363	-0.358	0.114	0.27	0.349	0	0	-0.1	-0.004	0.173	0.056	0.581	0.658	0.62	0.019	-0.02	0	-0.416	-0.346	-0.402
JAK1	-0.079	0.079	0.136	-0.143	0.268	-0.147	-0.5	-0.389	-0.315	0.315	0.514	0.613	-0.621	-0.577	-0.599	-0.06	0.06	0	0.536	0.647	0.059
KLHL28	-0.435	-0.016	-0.566	0.263	0.211	0.017	0.385	0.482	0.428	-0.396	-0.436	-0.385	0.972	0.317	0.644	-0.446	-0.436	-0.441	-0.663	0	0.279
LAMA5	-0.496	-0.442	-0.079	0.079	0.204	0.134	0.457	0.358	0.428	-0.5	-0.358	-0.541	0.027	0.278	0.152	0.018	-0.018	0	-0.967	-1.098	-0.351
LEP	-0.442	-0.186	-0.557	0.238	0.186	0.247	-0.033	-0.222	0.066	-0.128	0.032	0.04	0.575	0.454	0.515	-0.526	-0.568	-0.547	-0.424	0	0.131
MARCKS	0.172	0.614	0.156	-0.245	-0.251	-0.156	-0.113	-0.241	-0.32	0.24	0.217	0.113	-0.024	-0.075	-0.05	0.023	-0.022	0	0.7	0.672	0.735
MOAP1	-0.184	-0.182	-0.268	0.182	0.264	0.262	0.216	0.159	0.282	-0.342	-0.24	-0.159	0	0.275	0.137	-0.038	0.092	0.027	-0.607	-0.45	-0.386
NLRP8	-0.366	-0.058	-0.331	0.316	0.225	0.058	0.053	-0.018	-0.002	0.002	-0.045	0.139	0.489	0.34	0.415	-0.76	-0.764	-0.762	-0.515	0	0.003
NR4A2	-0.308	-0.325	-0.343	0.357	0.469	0.308	0.015	0.04	-0.095	-0.021	0.209	-0.015	0.71	0.85	0.78	-0.043	0.043	0	-0.737	-0.842	-1.878
NUBPL	-0.312	-0.129	-0.43	0.177	0.387	0.129	0.233	-0.022	-0.109	0.1	0.022	-0.054	0.56	0.332	0.446	-0.501	-0.449	-0.475	-0.472	0.022	0
PALLD	0.167	0.484	0.186	-0.193	-0.168	-0.226	-1	-1.22	-1.09	1	1.164	1.135	-0.042	-0.154	-0.098	0.027	-0.027	0	1.006	0.921	1.127
PCDHB9	-0.156	-0.361	-0.26	0.17	0.156	0.269	0.11	0.073	0.049	-0.049	-0.187	-0.095	0.344	0.264	0.304	-0.515	-0.369	-0.442	-0.283	0	0.225
PCK2	-0.088	0.159	-0.085	0.085	0.102	-0.221	0.243	0.182	0.172	-0.312	-0.172	-0.271	0.679	0.594	0.636	-0.043	-0.099	-0.071	0	-0.118	2.302
PDE4C	-0.156	0.008	-0.141	0.022	0.068	-0.007	0.137	0.191	0.154	-0.31	-0.137	-0.318	0.529	0.317	0.423	-0.173	-0.154	-0.163	-0.182	0	0.067
PIP5K2B	-0.191	-0.207	-0.286	0.191	0.253	0.211	0.123	-0.011	0.057	0.011	-0.024	-0.069	0.428	0.244	0.336	-0.495	-0.291	-0.393	-0.345	0.029	0
PLA2G2D	-0.166	-0.239	-0.264	0.324	0.179	0.166	0.095	0.016	-0.016	-0.049	-0.155	0.024	0.398	0.31	0.354	-0.259	-0.455	-0.357	-0.329	0	0.135
PNPT1	-0.254	-0.22	-0.181	0.304	0.18	0.215	-0.025	0.045	-0.014	0.086	-0.039	0.014	0.48	0.297	0.388	-0.455	-0.28	-0.368	-0.236	0.071	0
PPP1R10	-0.539	-0.169	-0.54	0.169	0.235	0.322	-0.105	-0.141	-0.096	0.097	0.258	0.227	0.379	0.512	0.445	0.008	-0.008	0	-0.049	-0.169	-1.062
PRO1853	-0.389	-0.137	-0.381	0.296	0.323	0.138	0.066	-0.052	-0.039	0.244	-0.054	0.039	0.724	0.345	0.535	-0.717	-0.696	-0.707	-0.707	0	0.215
PTPLA	-0.005	0.284	0.186	-0.054	-0.024	0.005	-0.512	-0.404	-0.513	0.528	0.519	0.404	-0.479	-0.406	-0.442	-0.078	0.078	0	0.383	0.38	1.165
PTPLAD2	-0.137	-0.288	-0.232	0.253	0.18	0.137	0.163	-0.011	0.167	-0.003	0.004	-0.044	0.376	0.328	0.352	-0.381	-0.369	-0.375	-0.349	0.083	0
RAB32	0.108	0.078	0.095	-0.272	-0.217	-0.078	-0.143	-0.359	-0.448	0.289	0.143	0.203	-0.663	-0.628	-0.646	-0.02	0.02	0	0.931	1.066	1.733
RASSF6	-0.43	-0.024	-0.631	0.31	0.253	0.024	0.043	0.005	0.098	-0.042	-0.005	-0.1	0.449	0.359	0.404	0.074	-0.074	0	-0.131	-0.296	-0.676
RAXL1	-0.228	-0.248	-0.132	0.301	0.208	0.131	0.194	0.078	0.01	-0.013	-0.01	-0.032	0.347	0.208	0.278	-0.406	-0.356	-0.381	-0.223	0	0.137
RBM3	-0.701	-0.168	-0.399	0.39	0.168	0.217	-0.107	0.026	-0.255	-0.026	0.092	0.036	0.554	0.293	0.424	-0.329	-0.136	-0.233	-0.033	0	0.361
RBM47	0.032	0.086	0.014	-0.102	-0.103	-0.014	0.371	0.217	0.281	-0.218	-0.298	-0.217	0.41	0.455	0.433	-0.001	0.001	0	-1.217	-1.019	-1.558
RHBDL2	-0.371	-0.117	-0.662	0.117	0.262	0.372	0.085	-0.011	0.011	-0.173	0.043	-0.069	0.7	0.416	0.558	-0.463	-0.439	-0.451	-0.575	0	0.008
RN5S9	-0.061	-0.323	-0.339	0.191	0.062	0.255	0.443	0.279	0.072	-0.072	-0.13	-0.18	0.58	0.77	0.676	-0.091	0.09	0	-0.594	-0.592	-0.024
RNU11	-0.6	-0.786	-0.7	0.798	0.601	0.687	0.045	0.012	-0.01	0.01	-0.019	-0.238	0.513	0.966	0.74	-0.049	0	-0.024	-0.265	-0.162	1.078
RNU1-3	-0.846	-1.107	-1.206	0.845	0.935	1.034	0.147	0.061	-0.035	-0.018	-0.115	0.018	1.125	1.341	1.233	-0.153	0	-0.076	-0.596	-0.556	1.574
RNU1-5	-0.855	-1.198	-1.288	0.855	0.866	0.903	0.188	0.063	-0.085	0.083	-0.105	-0.063	1.011	1.305	1.158	-0.013	0	-0.006	-0.624	-0.521	1.354
RNU1A3	-0.902	-0.931	-1.069	0.957	0.902	1.003	0.209	0.096	0.138	-0.186	-0.205	-0.095	0.732	1.12	0.926	0	-0.009	-0.005	-0.694	-0.463	1.33
RNU1F1	-0.745	-0.795	-1.007	0.871	0.91	0.744	0.088	0.13	-0.031	-0.03	-0.45	0.03	0.845	1.249	1.047	-0.065	0	-0.033	-0.326	-0.192	1.587
RNU1G2	-0.887	-1.15	-1.066	0.901	0.887	0.987	0.054	0.132	-0.063	0.001	-0.026	0	0.917	1.228	1.073	0	-0.192	-0.096	-0.863	-0.663	1.311
RUNDC2C	-0.233	-0.256	-0.268	0.501	0.306	0.233	0.173	0.11	-0.149	-0.041	-0.045	0.04	0.496	0.505	0.5	-0.138	-0.219	-0.179	-0.238	0	0.326
SDHALP1	-0.211	-0.419	-0.082	0.188	0.082	0.233	0.055	-0.055	-0.196	-0.08	0.124	0.106	0.53	0.477	0.504	-0.138	-0.203	-0.171	-0.232	0	0.123
SEL1L3	-0.026	-0.03	0.002	0.073	0.165	-0.002	0.196	0.218	0.251	-0.332	-0.226	-0.196	0.33	0.429	0.38	0.036	-0.036	0	-0.354	-0.378	-0.154
SEMA3B	-0.095	0.069	-0.169	0.079	0.047	-0.047	0.231	0.2	0.36	-0.292	-0.246	-0.2	0.576	0.669	0.622	-0.062	0.061	0	-0.419	-0.374	-0.541
SLC3A2	-0.263	-0.2	-0.278	0.219	0.2	0.298	-0.111	-0.059	-0.127	0.114	0.133	0.059	0.34	0.342	0.341	-0.108	0	-0.054	-0.74	-0.632	0.179
SLC4A5	-0.318	-0.423	-0.214	0.357	0.35	0.214	-0.09	0.122	-0.118	-0.066	0.067	0.118	0.509	0.444	0.477	-0.263	-0.278	-0.271	-0.301	0	0.176
SLC5A8	-0.32	-0.053	-0.498	0.491	0.319	0.053	-0.139	-0.055	0.205	0.271	-0.169	0.055	0.667	0.327	0.497	-0.599	-0.705	-0.652	-0.417	0	0.131
SNAI2	0.001	-0.001	0.087	-0.069	0.075	-0.079	-1.219	-1.24	-1.262	1.225	1.443	1.219	-0.685	-0.629	-0.657	0.022	-0.022	0	0.954	0.862	0.486
SNORD3A	-0.625	-1.014	-0.244	0.362	0.245	0.471	0.442	0.233	0.114	-0.113	-0.24	-0.285	0.676	0.674	0.675	0.037	-0.037	0	-1.072	-0.979	-0.385
SNORD3C	-0.487	-0.847	-0.167	0.21	0.167	0.341	0.369	0.233	0.054	-0.228	-0.092	-0.054	0.695	0.739	0.717	-0.074	0.074	0	-0.973	-0.97	-0.6
SNORD3D	-0.81	-0.836	-0.239	0.32	0.239	0.406	0.346	0.205	0.101	-0.272	-0.179	-0.101	0.623	0.758	0.69	0.018	-0.018	0	-1.041	-1.012	-0.397
SPARC	0.059	0.46	0.294	-0.098	-0.059	-0.179	0.132	-0.076	-0.092	0.194	0.07	-0.07	-0.706	-0.674	-0.69	0.096	-0.096	0	1.498	1.395	1.282
SSTR2	-0.362	-0.036	-0.488	0.165	0.155	0.036	0.033	-0.036	-0.033	0.115	0.081	-0.13	0.77	0.662	0.716	-0.024	0.024	0	-0.679	-0.124	-0.397
SYAP1	-0.185	-0.371	-0.36	0.293	0.185	0.22	-0.184	0.016	-0.174	0.065	0.046	-0.016	0.441	0.165	0.303	-0.625	-0.462	-0.544	-0.547	0	0.018
TAF9L	0.285	0.38	0.164	-0.179	-0.164	-0.202	-0.127	-0.113	-0.008	0.008	0.248	0.143	-0.325	-0.375	-0.35	0.163	0	0.081	0.632	0.772	-0.019
TAGLN	0.306	0.396	0.229	-0.229	-0.278	-0.345	-0.887	-0.794	-0.993	0.884	0.936	0.794	-0.257	-0.197	-0.227	-0.044	0.044	0	1.75	1.598	3.649
TAP1	0.075	0.241	0.142	-0.252	-0.074	-0.137	0.274	0.261	0.201	-0.343	-0.202	-0.309	0.264	0.396	0.33	-0.252	0	-0.126	-0.255	-0.322	0.143
TAX1BP3	0.359	0.12	0.273	-0.217	-0.14	-0.12	0.122	0.1	-0.011	0.011	-0.14	-0.211	-0.61	-0.501	-0.556	-0.059	0.059	0	0.818	0.736	1.308
TGFB1I1	0.313	0.682	0.104	-0.229	-0.104	-0.236	-0.336	-0.483	-0.479	0.377	0.376	0.336	-0.206	-0.068	-0.137	-0.062	0.062	0	0.488	0.534	1.098
THBS1	0.237	0.378	0.414	-0.639	-0.237	-0.336	-0.022	-0.074	-0.061	0.022	0.308	0.297	-0.844	-0.857	-0.851	0.049	-0.049	0	1.213	1.261	1.858
TIPARP	0.043	-0.283	-0.123	0.069	-0.043	0.07	0.301	0.132	0.288	-0.133	-0.346	-0.323	0.409	0.341	0.375	0	-0.02	-0.01	0.075	-0.103	-0.208
TMEM106A	-0.424	-0.084	-0.325	0.171	0.084	0.105	-0.006	-0.028	0.131	0.007	-0.009	0.063	0.574	0.374	0.474	-0.806	-0.619	-0.713	-0.688	0	0.12
TMEM191A	-0.198	-0.41	-0.286	0.461	0.377	0.198	0.15	0.008	-0.008	-0.105	-0.014	0.103	0.532	0.346	0.439	-0.043	-0.308	-0.176	-0.147	0	0.403
TMEM47	-0.025	-0.032	0.049	0.069	0.025	-0.072	1.597	1.684	1.769	-1.744	-1.597	-1.686	0.495	0.263	0.379	0.028	-0.028	0	-0.858	-0.754	-1.019
TNFSF14	-0.188	-0.508	-0.242	0.211	0.188	0.408	0.162	-0.02	0.06	0.02	-0.117	-0.128	0.356	0.346	0.351	-0.201	-0.294	-0.248	-0.205	0	0.069
TPM1	0.217	0.209	0.349	-0.247	-0.21	-0.327	-0.523	-0.343	-0.459	0.38	0.342	0.365	-0.708	-0.887	-0.797	-0.097	0.096	0	1.627	1.622	2.77
TRIB1	0.023	-0.027	-0.023	0.063	0.286	-0.076	0.159	0.26	0.171	-0.192	-0.217	-0.159	0.239	0.46	0.349	0	-0.123	-0.061	-0.23	-0.195	0.063
TRIB3	-0.282	-0.715	-0.195	0.345	0.247	0.195	0.002	0.01	-0.002	0.034	-0.066	-0.015	0.514	0.487	0.501	0	-0.018	-0.009	-0.631	-0.481	1.573
TRIM6	0.163	0.394	0.184	-0.362	-0.163	-0.254	-0.152	-0.213	-0.229	0.158	0.152	0.283	-0.277	-0.191	-0.234	0.059	-0.059	0	0.986	1.069	0.996
TUBB6	0.047	-0.005	0.005	-0.213	0.009	-0.033	-0.286	-0.115	-0.184	0.115	0.165	0.318	-0.445	-0.519	-0.482	-0.069	0.069	0	0.146	0.365	0.316
UBE2L6	0.293	0.127	0.223	-0.128	-0.127	-0.201	0.263	0.627	0.334	-0.334	-0.573	-0.262	0.202	0.378	0.29	0	-0.201	-0.101	-0.369	-0.407	0.283
UGCG	0.014	-0.148	0.005	-0.004	0.02	-0.118	0.709	0.67	0.555	-0.554	-0.578	-0.608	0.561	0.565	0.563	-0.006	0.006	0	-0.753	-0.803	-1.055
USP49	-0.398	-0.045	-0.443	0.045	0.283	0.14	0.271	-0.038	0.091	0.005	-0.005	-0.044	0.37	0.187	0.279	-0.829	-0.708	-0.769	-0.6	0.002	0
VPS41	-0.212	-0.373	-0.243	0.287	0.355	0.212	0.175	0.022	0.147	-0.022	-0.085	-0.123	0.703	0.471	0.587	-0.231	-0.157	-0.194	-0.316	0	0.182
ZNF223	-0.331	-0.595	-0.285	0.417	0.415	0.285	0.055	0.021	0.164	-0.035	-0.045	-0.021	0.529	0.527	0.528	-0.177	-0.261	-0.219	-0.29	0	0.049
ZNF682	-0.535	-0.172	-0.72	0.185	0.223	0.172	-0.009	-0.036	0.113	0.177	0.009	-0.05	0.525	0.247	0.386	-0.625	-0.413	-0.519	-0.676	0	0.16
ZNF773	-0.281	-0.272	-0.625	0.272	0.411	0.469	-0.141	-0.15	-0.134	0.365	0.191	0.134	0.567	0.115	0.341	-0.222	-0.21	-0.216	-0.444	0	0.005
ZNF786	-0.148	-0.286	-0.247	0.229	0.312	0.147	0.086	-0.107	0.07	0.003	-0.111	-0.003	0.297	0.145	0.221	-0.471	-0.407	-0.439	-0.573	0	0.114
