# Supplementary material for: nc886 is induced by TGF-β and suppresses the microRNA pathway in ovarian cancer
Source: Nat Commun. 2018 Mar 21;9:1166. doi: 10.1038/s41467-018-03556-7 (PMC5862949; doi:10.1038/s41467-018-03556-7)
Supplement: Supplementary file 6 — Supplementary Data 3 [file 41467_2018_3556_MOESM6_ESM.xlsx]

## Sheet: Supplementary Data File 3
Supplementary Data File 3. Z-scores of 217 sets of Biocarta pathways ("BIOCARTA" from C2: curated gene sets in MSigDB)
Biocarta pathways (C2: curated gene sets in MSigDB) Top 11 pathways (with Z-score cutoff = -4 in SKOV3_TGF-β) are in bold. NF-kB related pathways are red-highlighted	# of pathway genes	Z score
		OSE80PC nc886_kd	SKOV3 nc886_exp	SKOV3 TGF-β	A2780 nc886_exp
BIOCARTA_IL1R_PATHWAY	32	0.274016	-2.64375	-6.03833	0.159326
BIOCARTA_NFKB_PATHWAY	22	0.655407	-1.638	-5.99685	-1.17196
BIOCARTA_LAIR_PATHWAY	17	0.536366	-1.1984	-5.35746	-1.5901
BIOCARTA_HSP27_PATHWAY	15	1.14801	-1.68076	-5.15925	0.836447
BIOCARTA_GRANULOCYTES_PATHWAY	14	2.30812	-1.58936	-4.95144	-3.77158
BIOCARTA_NTHI_PATHWAY	24	-1.86349	-0.72841	-4.88746	-0.22758
BIOCARTA_SODD_PATHWAY	10	1.33942	-2.01628	-4.69766	-1.0345
BIOCARTA_CYTOKINE_PATHWAY	21	1.38668	-2.49137	-4.65993	-2.48637
BIOCARTA_IL10_PATHWAY	17	-0.65688	-3.52412	-4.34019	-1.71135
BIOCARTA_CD40_PATHWAY	15	-0.07036	-0.6236	-4.1912	-0.08104
BIOCARTA_IL5_PATHWAY	10	-1.88179	-2.00812	-4.03561	-0.05978
BIOCARTA_TNFR2_PATHWAY	18	3.5273	-0.97357	-3.8687	0.213474
BIOCARTA_TNFR1_PATHWAY	29	-1.26352	1.27219	-3.6919	1.03278
BIOCARTA_KERATINOCYTE_PATHWAY	46	1.02326	-0.79112	-3.59209	1.29212
BIOCARTA_STRESS_PATHWAY	25	1.02883	-1.38804	-3.48751	-0.14754
BIOCARTA_CDMAC_PATHWAY	16	-0.32999	-0.54174	-3.25832	0.034687
BIOCARTA_HIVNEF_PATHWAY	56	-1.14602	0.629643	-3.2492	0.118308
BIOCARTA_MAPK_PATHWAY	86	-0.82502	-1.34411	-3.17965	0.777499
BIOCARTA_MAL_PATHWAY	19	-0.39873	0.114433	-3.06773	1.31515
BIOCARTA_FREE_PATHWAY	10	-0.46679	0.348129	-3.06551	-0.17413
BIOCARTA_CFTR_PATHWAY	12	-0.70695	-0.26541	-2.83851	-0.13734
BIOCARTA_LYM_PATHWAY	11	0.757423	-0.40467	-2.68138	0.128037
BIOCARTA_41BB_PATHWAY	17	-0.30242	-0.63288	-2.59043	-1.92039
BIOCARTA_MCM_PATHWAY	12	3.11143	4.7048	-2.46408	0.47958
BIOCARTA_RELA_PATHWAY	16	0.293737	-0.36173	-2.44555	-1.74424
BIOCARTA_TID_PATHWAY	19	-1.4309	0.655412	-2.40824	2.06589
BIOCARTA_PPARA_PATHWAY	57	-0.41354	1.2711	-2.31752	4.77222
BIOCARTA_PML_PATHWAY	17	-0.42413	-1.04038	-2.29565	0.209701
BIOCARTA_PLCE_PATHWAY	12	-0.87903	-0.97915	-2.2669	0.679229
BIOCARTA_D4GDI_PATHWAY	13	-1.35829	0.357476	-2.1827	1.99477
BIOCARTA_COMP_PATHWAY	19	-0.04005	-0.87672	-2.1164	-2.68219
BIOCARTA_GLEEVEC_PATHWAY	23	-0.25779	0.51451	-2.07396	0.720813
BIOCARTA_IL6_PATHWAY	22	0.706924	0.570573	-1.96549	2.58414
BIOCARTA_TOLL_PATHWAY	35	0.042272	-0.06108	-1.77835	0.169297
BIOCARTA_IL2RB_PATHWAY	38	-0.56934	0.457485	-1.5927	0.19649
BIOCARTA_FAS_PATHWAY	30	-1.62186	2.16494	-1.58429	2.1624
BIOCARTA_EPO_PATHWAY	19	1.92029	-0.20585	-1.55841	0.373883
BIOCARTA_HER2_PATHWAY	22	-0.53418	0.90239	-1.47108	-0.40375
BIOCARTA_IL12_PATHWAY	21	0.403819	-1.29038	-1.45766	-1.22965
BIOCARTA_IL3_PATHWAY	15	0.902561	0.372603	-1.42355	0.73181
BIOCARTA_CASPASE_PATHWAY	23	-2.51239	1.15145	-1.41406	0.942001
BIOCARTA_INFLAM_PATHWAY	29	1.40493	-2.20335	-1.40979	-2.41734
BIOCARTA_ARF_PATHWAY	17	-0.06514	-0.31676	-1.35228	0.348778
BIOCARTA_EPONFKB_PATHWAY	11	0.796108	0.322762	-1.3083	-1.2305
BIOCARTA_THELPER_PATHWAY	12	1.14589	-0.12584	-1.29135	-0.84807
BIOCARTA_TCYTOTOXIC_PATHWAY	12	0.962471	-0.147	-1.26927	-0.85661
BIOCARTA_DREAM_PATHWAY	14	0.086015	-1.44842	-1.2425	1.53218
BIOCARTA_PS1_PATHWAY	14	1.0713	-0.80712	-1.2102	-0.03519
BIOCARTA_BLYMPHOCYTE_PATHWAY	11	1.06498	0.063217	-1.15951	0.579496
BIOCARTA_NUCLEARRS_PATHWAY	14	0.326767	-0.16842	-1.14604	-0.13558
BIOCARTA_TOB1_PATHWAY	19	0.341919	0.016868	-1.12525	-1.81743
BIOCARTA_RNA_PATHWAY	10	-0.7484	0.725611	-1.0587	-0.48353
BIOCARTA_ARENRF2_PATHWAY	13	1.60404	-0.93879	-0.98159	0.999365
BIOCARTA_IL2_PATHWAY	22	1.28029	0.8085	-0.93445	1.20227
BIOCARTA_PTC1_PATHWAY	10	-1.43379	-0.60717	-0.92868	0.700964
BIOCARTA_TH1TH2_PATHWAY	19	-1.3977	-0.81344	-0.92496	-1.24975
BIOCARTA_IGF1MTOR_PATHWAY	19	-0.23214	0.41621	-0.90667	-0.1091
BIOCARTA_CERAMIDE_PATHWAY	22	-0.0921	0.812221	-0.8891	-0.42328
BIOCARTA_LEPTIN_PATHWAY	11	0.507638	-1.24167	-0.87888	-0.12992
BIOCARTA_CTL_PATHWAY	13	0.953137	-0.27555	-0.86439	0.396575
BIOCARTA_FCER1_PATHWAY	38	-0.15004	0.253635	-0.82766	2.42169
BIOCARTA_HCMV_PATHWAY	17	-0.73591	0.871868	-0.82436	0.694299
BIOCARTA_RANKL_PATHWAY	14	0.4933	1.71735	-0.8097	-0.33747
BIOCARTA_DEATH_PATHWAY	33	-0.34538	0.289824	-0.80929	-1.76492
BIOCARTA_EIF2_PATHWAY	11	0.880983	0.00441	-0.80607	0.999692
BIOCARTA_INSULIN_PATHWAY	22	0.741078	0.960699	-0.74061	1.43339
BIOCARTA_NO2IL12_PATHWAY	17	0.085366	-0.71824	-0.67226	-2.10271
BIOCARTA_EGFR_SMRTE_PATHWAY	11	0.354342	0.537208	-0.65211	0.121504
BIOCARTA_IL22BP_PATHWAY	16	-1.73045	0.188194	-0.61912	-0.55157
BIOCARTA_BCR_PATHWAY	34	-0.60865	0.088853	-0.54915	2.09662
BIOCARTA_IGF1_PATHWAY	21	1.01412	0.834736	-0.54565	1.44356
BIOCARTA_KREB_PATHWAY	8	-1.35263	2.76847	-0.53391	-2.9309
BIOCARTA_PTEN_PATHWAY	18	0.864041	0.38518	-0.52886	-0.26927
BIOCARTA_AGR_PATHWAY	36	1.3035	0.528767	-0.49095	0.385131
BIOCARTA_ETC_PATHWAY	11	-0.85593	2.17716	-0.48356	-0.55288
BIOCARTA_SARS_PATHWAY	10	-0.15071	2.60977	-0.48005	0.268723
BIOCARTA_CLASSIC_PATHWAY	14	0.462813	0.214105	-0.47618	-1.31217
BIOCARTA_RAC1_PATHWAY	23	-1.47655	-1.38762	-0.46282	-1.2661
BIOCARTA_NEUROTRANSMITTERS_PATHWAY	6	0.640634	0.248227	-0.45454	0.546828
BIOCARTA_LECTIN_PATHWAY	12	0.373658	0.108646	-0.45205	-1.76766
BIOCARTA_TCAPOPTOSIS_PATHWAY	9	0.451593	0.007545	-0.44955	0.726052
BIOCARTA_EIF_PATHWAY	16	-0.45022	0.951489	-0.44603	1.36846
BIOCARTA_MITOCHONDRIA_PATHWAY	21	-0.63068	0.214591	-0.41502	-0.88091
BIOCARTA_EGF_PATHWAY	31	-0.93346	0.53011	-0.41429	1.30838
BIOCARTA_ASBCELL_PATHWAY	12	-0.0635	-0.3085	-0.41151	0.878792
BIOCARTA_CELLCYCLE_PATHWAY	22	-1.07331	2.86747	-0.40333	1.13896
BIOCARTA_GCR_PATHWAY	19	-2.0591	1.83554	-0.36835	0.579407
BIOCARTA_RACCYCD_PATHWAY	26	-1.27288	2.6296	-0.34213	-0.67971
BIOCARTA_ERK5_PATHWAY	17	1.91596	-1.08294	-0.3178	1.20682
BIOCARTA_BARR_MAPK_PATHWAY	12	0.182239	1.32048	-0.31624	0.057739
BIOCARTA_LONGEVITY_PATHWAY	15	0.659521	1.13227	-0.29036	1.34186
BIOCARTA_CTLA4_PATHWAY	19	-0.38463	-0.20255	-0.28682	0.432398
BIOCARTA_G1_PATHWAY	27	-1.04857	3.7532	-0.27212	-0.0249
BIOCARTA_TALL1_PATHWAY	15	-0.41421	0.68339	-0.24187	-0.26704
BIOCARTA_IL17_PATHWAY	15	-1.9692	0.539506	-0.2179	-0.01387
BIOCARTA_BARRESTIN_SRC_PATHWAY	15	0.434152	1.35442	-0.21427	0.230963
BIOCARTA_SKP2E2F_PATHWAY	10	-0.75906	3.3121	-0.20814	0.239093
BIOCARTA_P38MAPK_PATHWAY	39	-1.33382	0.970931	-0.20242	3.49125
BIOCARTA_TPO_PATHWAY	24	0.080607	-0.15707	-0.1759	0.296978
BIOCARTA_TCRA_PATHWAY	11	-0.34353	-0.28211	-0.17258	0.652631
BIOCARTA_ATRBRCA_PATHWAY	21	-0.67447	1.52298	-0.15821	-0.14253
BIOCARTA_ETS_PATHWAY	18	1.71848	0.083947	-0.14789	0.492714
BIOCARTA_MET_PATHWAY	37	0.934989	0.753586	-0.11558	1.61015
BIOCARTA_ERK_PATHWAY	28	-0.68056	1.91142	-0.11527	-0.7544
BIOCARTA_PDGF_PATHWAY	32	-0.82215	0.331682	-0.07718	0.215658
BIOCARTA_FEEDER_PATHWAY	9	1.40834	2.11339	-0.07545	-1.44975
BIOCARTA_AT1R_PATHWAY	32	-0.79962	0.939774	-0.00233	1.525
BIOCARTA_P27_PATHWAY	13	-0.73305	3.69103	-0.00112	0.399857
BIOCARTA_MCALPAIN_PATHWAY	25	-0.00841	0.353436	0.037404	0.648587
BIOCARTA_MTOR_PATHWAY	22	-1.16392	1.23089	0.044901	-0.50602
BIOCARTA_DC_PATHWAY	22	0.887629	-0.39177	0.065161	-1.97749
BIOCARTA_NGF_PATHWAY	18	1.6218	0.219372	0.079366	0.464024
BIOCARTA_SPRY_PATHWAY	18	-0.05189	0.549364	0.112044	1.00727
BIOCARTA_AKT_PATHWAY	22	-0.25266	0.988744	0.112451	0.276446
BIOCARTA_ACH_PATHWAY	16	0.89526	0.403874	0.159961	-0.96387
BIOCARTA_TCR_PATHWAY	44	-0.67637	0.407402	0.168193	1.14153
BIOCARTA_NKT_PATHWAY	29	0.159218	-0.74129	0.179614	-2.03189
BIOCARTA_STATHMIN_PATHWAY	18	-0.15829	0.250999	0.191578	0.401482
BIOCARTA_NKCELLS_PATHWAY	20	-0.02778	-0.76642	0.210319	-0.33467
BIOCARTA_PYK2_PATHWAY	28	-0.00916	0.748742	0.223917	0.94428
BIOCARTA_GABA_PATHWAY	10	0.262038	0.179329	0.224732	0.88805
BIOCARTA_VDR_PATHWAY	12	-0.2848	1.7146	0.236002	0.314772
BIOCARTA_CARM1_PATHWAY	13	0.312582	0.858438	0.24338	0.196719
BIOCARTA_AHSP_PATHWAY	13	0.16048	1.02678	0.255844	-0.09014
BIOCARTA_MYOSIN_PATHWAY	31	-1.41022	-0.96731	0.293865	-0.77539
BIOCARTA_CTCF_PATHWAY	22	-1.53838	-0.05166	0.332516	-0.54415
BIOCARTA_SRCRPTP_PATHWAY	10	-1.13015	-0.14816	0.343354	0.635577
BIOCARTA_EIF4_PATHWAY	23	-2.43389	0.370977	0.352926	0.358764
BIOCARTA_PITX2_PATHWAY	15	-0.22233	1.05997	0.355572	0.044587
BIOCARTA_CELL2CELL_PATHWAY	14	-0.15115	-0.73266	0.367221	-2.57534
BIOCARTA_FMLP_PATHWAY	36	-1.32878	1.15752	0.408532	0.986574
BIOCARTA_P35ALZHEIMERS_PATHWAY	11	0.53482	-0.13995	0.42669	0.63981
BIOCARTA_CACAM_PATHWAY	13	-1.11407	0.67224	0.42904	-0.42123
BIOCARTA_GH_PATHWAY	28	-0.45244	0.232621	0.430012	1.47954
BIOCARTA_DNAFRAGMENT_PATHWAY	10	-0.65725	1.78108	0.440858	0.082876
BIOCARTA_AKAPCENTROSOME_PATHWAY	14	-0.08783	1.75744	0.443999	1.0702
BIOCARTA_GLYCOLYSIS_PATHWAY	10	2.57848	5.04587	0.462347	-1.54316
BIOCARTA_MONOCYTE_PATHWAY	11	1.13302	1.51481	0.50867	-0.15777
BIOCARTA_PARKIN_PATHWAY	11	-1.71025	0.112738	0.527724	-0.48934
BIOCARTA_IL4_PATHWAY	11	-0.96984	0.500951	0.529606	1.0755
BIOCARTA_IGF1R_PATHWAY	23	-0.30009	1.97314	0.54271	0.318502
BIOCARTA_PGC1A_PATHWAY	22	-1.22258	-0.05238	0.553695	1.63174
BIOCARTA_SET_PATHWAY	11	-0.84854	3.03627	0.583475	-0.10024
BIOCARTA_TFF_PATHWAY	21	0.124844	1.76384	0.621052	0.905269
BIOCARTA_ERYTH_PATHWAY	15	-0.5603	-2.12907	0.635423	0.255976
BIOCARTA_BIOPEPTIDES_PATHWAY	42	-2.10418	1.46287	0.69752	-0.67593
BIOCARTA_SHH_PATHWAY	16	0.08264	0.299719	0.697846	0.059313
BIOCARTA_CCR5_PATHWAY	17	-0.67726	0.708707	0.697917	0.775226
BIOCARTA_CHEMICAL_PATHWAY	22	-2.03868	1.08176	0.706061	-0.97314
BIOCARTA_BARRESTIN_PATHWAY	10	-0.3962	0.592982	0.748023	0.165896
BIOCARTA_ATM_PATHWAY	20	0.434896	1.44917	0.761375	-0.60882
BIOCARTA_CK1_PATHWAY	17	-0.51503	0.361146	0.797071	1.14376
BIOCARTA_NO1_PATHWAY	30	-0.30043	2.42542	0.820992	0.244971
BIOCARTA_CREB_PATHWAY	27	-0.48465	0.366663	0.840137	0.675877
BIOCARTA_AKAP95_PATHWAY	11	0.47058	1.78002	0.865054	1.43944
BIOCARTA_TGFB_PATHWAY	18	-0.58227	1.77711	0.868397	-0.40148
BIOCARTA_CSK_PATHWAY	22	-0.65691	0.987743	0.8719	0.84739
BIOCARTA_RB_PATHWAY	12	-2.02815	3.97011	0.881826	-0.20175
BIOCARTA_AKAP13_PATHWAY	12	-0.83796	0.381018	0.890272	1.38116
BIOCARTA_INTEGRIN_PATHWAY	38	0.302216	0.301736	0.891639	0.573641
BIOCARTA_CARDIACEGF_PATHWAY	18	-2.4839	0.826747	0.895338	0.646018
BIOCARTA_CARM_ER_PATHWAY	35	-0.7061	1.26365	0.952782	0.505129
BIOCARTA_BCELLSURVIVAL_PATHWAY	15	-0.12528	1.59705	0.961926	1.28658
BIOCARTA_CDK5_PATHWAY	11	0.693293	0.276779	0.995611	1.99082
BIOCARTA_P53_PATHWAY	16	-1.19075	2.73453	1.00914	-1.34462
BIOCARTA_GATA3_PATHWAY	16	-0.28714	-0.29704	1.04601	0.943415
BIOCARTA_ACE2_PATHWAY	13	-2.03753	-0.73474	1.05864	-0.31289
BIOCARTA_WNT_PATHWAY	25	-2.25913	2.87357	1.06059	0.985993
BIOCARTA_ECM_PATHWAY	24	-0.79133	0.004128	1.08908	0.410646
BIOCARTA_CXCR4_PATHWAY	24	0.061578	0.401205	1.11902	-0.95836
BIOCARTA_RAS_PATHWAY	23	-0.85683	0.758949	1.14553	-0.3136
BIOCARTA_EXTRINSIC_PATHWAY	13	-1.49607	0.941856	1.16588	0.205087
BIOCARTA_UCALPAIN_PATHWAY	18	0.236784	-0.40515	1.17486	-1.21201
BIOCARTA_CBL_PATHWAY	13	-1.92067	0.091926	1.19139	-1.59953
BIOCARTA_RARRXR_PATHWAY	15	0.268356	0.852907	1.20773	0.218551
BIOCARTA_GPCR_PATHWAY	34	-1.22614	0.906493	1.21355	1.37879
BIOCARTA_G2_PATHWAY	23	0.510576	3.71146	1.23926	-0.04288
BIOCARTA_AMI_PATHWAY	20	-1.67562	0.371395	1.24446	0.292886
BIOCARTA_IL7_PATHWAY	17	-2.37532	0.804489	1.27445	0.022879
BIOCARTA_PAR1_PATHWAY	37	-1.2139	-0.24535	1.27588	-0.38323
BIOCARTA_PTDINS_PATHWAY	23	0.283663	0.338014	1.32996	-0.94873
BIOCARTA_STEM_PATHWAY	15	-0.64233	-0.48464	1.34733	0.336746
BIOCARTA_AGPCR_PATHWAY	13	-1.26178	1.12045	1.36591	0.619773
BIOCARTA_VIP_PATHWAY	26	-1.86833	1.58907	1.46899	1.44376
BIOCARTA_VEGF_PATHWAY	29	0.47063	-0.28221	1.52933	1.81484
BIOCARTA_HDAC_PATHWAY	28	-1.16976	1.1559	1.57712	1.98881
BIOCARTA_BAD_PATHWAY	26	-0.68369	1.31853	1.59435	-0.09201
BIOCARTA_SPPA_PATHWAY	22	-0.83808	0.664056	1.63423	2.03404
BIOCARTA_HIF_PATHWAY	15	-0.72664	1.53836	1.65119	1.4527
BIOCARTA_RAB_PATHWAY	12	-0.10015	1.99336	1.69893	0.50317
BIOCARTA_ALK_PATHWAY	37	-0.10471	0.159084	1.71575	2.57243
BIOCARTA_CCR3_PATHWAY	23	-1.7317	0.962048	1.76399	0.234832
BIOCARTA_MPR_PATHWAY	33	-0.00136	3.16819	1.78679	0.496591
BIOCARTA_INTRINSIC_PATHWAY	23	-0.19454	0.50711	1.8242	-0.98546
BIOCARTA_VITCB_PATHWAY	11	0.977694	0.099032	1.8347	-0.80774
BIOCARTA_ARAP_PATHWAY	17	-2.1976	0.727201	1.84065	-0.87086
BIOCARTA_EPHA4_PATHWAY	10	-0.17763	1.38528	1.85258	2.83889
BIOCARTA_CHREBP2_PATHWAY	42	-0.93164	3.50686	1.96394	0.699355
BIOCARTA_RANMS_PATHWAY	10	-0.96716	6.25567	2.03219	0.66986
BIOCARTA_NOS1_PATHWAY	21	-1.94406	1.36563	2.05107	1.29828
BIOCARTA_GSK3_PATHWAY	27	-1.04178	2.04022	2.32291	-0.15485
BIOCARTA_TEL_PATHWAY	18	-3.92165	3.8828	2.33486	0.248161
BIOCARTA_NFAT_PATHWAY	53	-2.50091	1.64411	2.49759	1.86221
BIOCARTA_NDKDYNAMIN_PATHWAY	18	-0.74923	2.38822	2.52942	1.41881
BIOCARTA_RHO_PATHWAY	32	-2.18057	2.01426	2.68862	0.791553
BIOCARTA_PROTEASOME_PATHWAY	28	-3.69915	5.3399	2.754	0.126268
BIOCARTA_MEF2D_PATHWAY	18	-2.34238	1.64369	2.92607	1.49437
BIOCARTA_TRKA_PATHWAY	12	-0.73464	0.587181	3.01475	0.371644
BIOCARTA_EDG1_PATHWAY	27	-1.74917	0.564472	3.05657	-1.85382
BIOCARTA_P53HYPOXIA_PATHWAY	22	-1.23296	2.82588	3.08519	4.3646
BIOCARTA_ACTINY_PATHWAY	20	-0.83226	4.27872	3.21589	1.70328
BIOCARTA_SALMONELLA_PATHWAY	13	-0.3954	4.01173	3.72247	1.787
BIOCARTA_CDC42RAC_PATHWAY	16	-1.87777	3.5005	3.78552	0.260131
BIOCARTA_CALCINEURIN_PATHWAY	18	-3.15646	1.3831	3.81533	1.389
BIOCARTA_MTA3_PATHWAY	18	0.156411	2.89286	4.77411	3.59278
BIOCARTA_FIBRINOLYSIS_PATHWAY	12	0.434916	1.69394	4.81311	-0.48421
BIOCARTA_PLATELETAPP_PATHWAY	14	-2.75115	0.722242	5.41219	-0.97211
