# Supplementary material for: nc886 is induced by TGF-β and suppresses the microRNA pathway in ovarian cancer
Source: Nat Commun. 2018 Mar 21;9:1166. doi: 10.1038/s41467-018-03556-7 (PMC5862949; doi:10.1038/s41467-018-03556-7)
Supplement: Supplementary file 7 — Supplementary Data 4 [file 41467_2018_3556_MOESM7_ESM.xlsx]

## Sheet: Supplementary Data File 4
Supplementary Data File 4. Z-scores of 221 sets of miRNA targets ("MIR" from C3: motif gene sets in MSigDB)
seed sequence, targeting miRNAs (C3: motif gene sets in MSigDB)	# of target mRNAs	Z score
		OSE80PC nc886_kd	-Z of "OSE80PC nc886_kd"	SKOV3 nc886_exp	SKOV3 TGF-b	A2780 nc886_exp	SUM (enriched in nc886-high)
TGCCTTA,MIR-124A	530	-5.07394	5.07394	1.44502	5.09806	5.14403	16.7611
GTGCCAT,MIR-183	169	-3.09082	3.09082	3.43133	5.15564	3.20466	14.8825
CATTTCA,MIR-203	278	-4.00343	4.00343	2.2245	4.86162	3.4776	14.5672
ATATGCA,MIR-448	208	-3.72493	3.72493	1.70231	4.18083	4.44304	14.0511
ATGTTTC,MIR-494	151	-3.12844	3.12844	2.95292	5.35967	2.4598	13.9008
CAGTATT,MIR-200B,MIR-200C,MIR-429	454	-4.87463	4.87463	0.919612	4.43113	3.6456	13.871
ATGTTAA,MIR-302C	237	-4.1853	4.1853	2.85322	3.66815	2.78735	13.494
TTTGCAC,MIR-19A,MIR-19B	502	-3.47591	3.47591	1.44398	6.17673	1.9978	13.0944
ACATTCC,MIR-1,MIR-206	291	-2.51536	2.51536	1.93541	4.62781	3.97659	13.0552
CTTTGCA,MIR-527	223	-2.56563	2.56563	1.57928	7.25431	1.52798	12.9272
TTTGCAG,MIR-518A-2	202	-2.98632	2.98632	2.82017	5.62648	1.38475	12.8177
ATACTGT,MIR-144	191	-4.51375	4.51375	2.63777	5.13733	0.136752	12.4256
ACTTTAT,MIR-142-5P	279	-3.2389	3.2389	2.44354	4.525	2.08392	12.2914
GCACTTT,MIR-17-5P,MIR-20A,MIR-106A,MIR-106B,MIR-20B,MIR-519D	580	-3.65149	3.65149	1.24133	4.28645	3.02593	12.2052
TAGCTTT,MIR-9	230	-4.56621	4.56621	2.33486	3.65586	1.2864	11.8433
CAGTGTT,MIR-141,MIR-200A	298	-2.34556	2.34556	2.13385	4.24195	3.04685	11.7682
AAGCACA,MIR-218	390	-3.26205	3.26205	2.13355	4.33392	1.93578	11.6653
ACTGAAA,MIR-30A-3P,MIR-30E-3P	190	-3.98493	3.98493	1.60522	3.70637	2.28225	11.5788
TAATAAT,MIR-126	215	-2.96355	2.96355	2.58036	5.56171	0.359331	11.465
GACTGTT,MIR-212,MIR-132	156	-2.65238	2.65238	1.25669	4.74365	2.80699	11.4597
CAGCTTT,MIR-320	244	-2.78505	2.78505	3.25622	3.56136	1.77971	11.3823
ATGAAGG,MIR-205	148	-3.0611	3.0611	1.61857	2.06964	4.6139	11.3632
TTGCACT,MIR-130A,MIR-301,MIR-130B	387	-2.7663	2.7663	2.0071	4.63138	1.95175	11.3565
TGAATGT,MIR-181A,MIR-181B,MIR-181C,MIR-181D	468	-4.66196	4.66196	1.1641	4.84967	0.621749	11.2975
TGTTTAC,MIR-30A-5P,MIR-30C,MIR-30D,MIR-30B,MIR-30E-5P	561	-3.22256	3.22256	-0.177044	7.75282	0.462815	11.2611
CTTTGTA,MIR-524	417	-3.5061	3.5061	0.944931	3.10903	3.59754	11.1576
ATGCAGT,MIR-217	110	-2.18297	2.18297	1.23275	3.28531	4.32468	11.0257
AATGTGA,MIR-23A,MIR-23B	404	-4.06984	4.06984	1.08133	3.10456	2.6154	10.8711
AAAGGGA,MIR-204,MIR-211	218	-2.70542	2.70542	1.39388	3.32972	3.11477	10.5438
TAATGTG,MIR-323	154	-3.66028	3.66028	1.65825	2.80604	2.2934	10.418
ATCATGA,MIR-433	112	-3.6006	3.6006	2.70952	3.12929	0.853458	10.2929
TACTTGA,MIR-26A,MIR-26B	292	-5.05989	5.05989	1.2017	2.12585	1.57918	9.96662
TTTGTAG,MIR-520D	323	-3.96364	3.96364	2.25689	1.87422	1.87073	9.96548
TCATCTC,MIR-143	140	-3.66355	3.66355	0.850547	2.50977	2.91964	9.94351
GTTAAAG,MIR-302B	67	-0.566031	0.566031	2.93426	2.79072	3.45923	9.75024
GTGCCTT,MIR-506	706	-2.64927	2.64927	0.844553	5.70215	0.451889	9.64786
TGCACTT,MIR-519C,MIR-519B,MIR-519A	432	-4.47769	4.47769	1.55854	3.38331	0.213526	9.63307
GCTTGAA,MIR-498	107	-1.62494	1.62494	1.84138	5.86695	0.270645	9.60391
GTGCCAA,MIR-96	296	-4.88095	4.88095	0.888965	3.16841	0.66131	9.59964
TGCTTTG,MIR-330	318	-2.74559	2.74559	1.20576	4.93784	0.689639	9.57883
TTGCCAA,MIR-182	314	-1.49246	1.49246	0.715647	5.01619	2.25538	9.47969
GTACTGT,MIR-101	249	-1.00248	1.00248	0.57173	3.75879	4.04434	9.37734
GTATTAT,MIR-369-3P	200	-3.19604	3.19604	1.17679	3.89085	1.08931	9.35298
AAAGACA,MIR-511	193	-2.28931	2.28931	1.36151	5.05377	0.56018	9.26477
ACCAAAG,MIR-9	479	-3.44541	3.44541	0.668709	4.99984	-0.000724096	9.11323
AGTCTTA,MIR-499	73	-3.16187	3.16187	1.94134	3.68155	0.322531	9.10729
TGGTGCT,MIR-29A,MIR-29B,MIR-29C	510	-3.63905	3.63905	-0.154287	6.4275	-0.809517	9.10274
AGTCAGC,MIR-345	58	-2.55941	2.55941	1.9539	2.08788	2.47675	9.07794
CTATGCA,MIR-153	206	-1.83094	1.83094	1.24573	3.72838	2.266	9.07105
GTTTGTT,MIR-495	245	-1.52158	1.52158	2.18319	3.67235	1.45012	8.82724
TTGGAGA,MIR-515-5P,MIR-519E	141	-4.24134	4.24134	1.26023	2.69475	0.629534	8.82586
ATTCTTT,MIR-186	262	-3.81562	3.81562	1.86773	3.56626	-0.555469	8.69414
ACATATC,MIR-190	57	-2.29274	2.29274	0.93961	3.75559	1.5033	8.49123
TGTGTGA,MIR-377	193	-2.94285	2.94285	1.74659	4.26123	-0.460056	8.49061
ATGTACA,MIR-493	307	-2.79884	2.79884	1.82984	3.15284	0.691546	8.47307
ACTGTAG,MIR-139	116	-2.60072	2.60072	1.6137	3.67875	0.392678	8.28585
GTCTTCC,MIR-7	159	-1.61953	1.61953	1.58985	4.81471	0.213259	8.23735
ACCATTT,MIR-522	158	-1.36069	1.36069	2.7997	3.63886	0.30853	8.10778
CATGTAA,MIR-496	173	-2.13571	2.13571	0.495063	3.18477	2.26929	8.08484
TGTATGA,MIR-485-3P	152	-2.92406	2.92406	1.17847	2.18271	1.75755	8.04278
GCACCTT,MIR-18A,MIR-18B	111	-4.36766	4.36766	-0.108962	4.58159	-0.845692	7.9946
GAGACTG,MIR-452	90	-2.3854	2.3854	1.4873	2.84716	1.21118	7.93105
ATGCTGC,MIR-103,MIR-107	207	-3.53064	3.53064	0.300295	2.96374	1.04047	7.83513
AACTGAC,MIR-223	92	-3.07841	3.07841	1.4818	3.14755	0.0286274	7.73637
AAGCAAT,MIR-137	215	-2.33948	2.33948	0.723037	3.23055	1.42811	7.72118
AAGCACT,MIR-520F	231	-3.5439	3.5439	-0.161076	2.45738	1.79839	7.6386
GCAAAAA,MIR-129	173	-0.8852	0.8852	0.64657	5.25971	0.76756	7.55904
TGCACTG,MIR-148A,MIR-152,MIR-148B	290	-1.00686	1.00686	1.19532	3.61158	1.6765	7.49026
AAACCAC,MIR-140	111	-1.47775	1.47775	0.564435	4.27648	1.16992	7.48859
TGCAAAC,MIR-452	105	-4.17543	4.17543	1.98773	2.56474	-1.34895	7.37896
ACTGCAG,MIR-17-3P	105	-3.28395	3.28395	1.38457	2.9877	-0.30262	7.35359
ATAGGAA,MIR-202	100	-2.63435	2.63435	0.043707	5.10729	-0.464691	7.32065
AGCACTT,MIR-93,MIR-302A,MIR-302B,MIR-302C,MIR-302D,MIR-372,MIR-373,MIR-520E,MIR-520A,MIR-526B,MIR-520B,MIR-520C,MIR-520D	336	-1.5249	1.5249	-0.169567	3.65998	2.26542	7.28073
AACTGGA,MIR-145	229	-2.28708	2.28708	0.230495	2.10888	2.6121	7.23856
AGCATTA,MIR-155	129	-1.98366	1.98366	0.895837	2.52296	1.67681	7.07927
ATGTAGC,MIR-221,MIR-222	135	-1.88242	1.88242	0.187023	2.95	2.04716	7.06661
TATTATA,MIR-374	274	-2.33499	2.33499	-0.216797	3.8456	1.03812	7.00191
GTGCAAT,MIR-25,MIR-32,MIR-92,MIR-363,MIR-367	305	-1.52698	1.52698	0.0751479	2.33493	2.9901	6.92716
GGCCAGT,MIR-193A,MIR-193B	87	-2.8201	2.8201	0.920844	3.78773	-0.668145	6.86053
GGTAACC,MIR-409-5P	30	-0.276016	0.276016	2.58087	2.51037	1.48644	6.85369
AACATTC,MIR-409-3P	138	-2.245	2.245	1.25513	1.89413	1.42055	6.81481
GTCTACC,MIR-379	22	-0.965251	0.965251	1.94485	3.81613	0.0719856	6.79822
CTACTAG,MIR-325	17	-0.866373	0.866373	2.49531	2.80993	0.619882	6.7915
ATCTTGC,MIR-31	74	-2.38927	2.38927	2.74726	2.46761	-0.814172	6.78997
ACTGTGA,MIR-27A,MIR-27B	454	-2.47397	2.47397	-0.434931	2.30391	2.43568	6.77863
CACGTTT,MIR-302A	29	-1.97611	1.97611	0.766362	3.40142	0.160496	6.30438
ACACTAC,MIR-142-3P	125	-1.70832	1.70832	1.5945	3.63832	-0.657803	6.28333
GCATTTG,MIR-105	165	-2.79317	2.79317	0.131869	3.16938	0.159894	6.25431
CTTGTAT,MIR-381	201	-3.50271	3.50271	0.19127	4.04549	-1.49547	6.244
ATAACCT,MIR-154	60	-2.73778	2.73778	0.856847	2.57242	0.0609227	6.22798
CAGTCAC,MIR-134	47	-1.12116	1.12116	2.21108	1.26884	1.55181	6.15289
CACTTTG,MIR-520G,MIR-520H	232	-1.14718	1.14718	0.159787	3.26388	1.567	6.13784
CACTGTG,MIR-128A,MIR-128B	324	-2.068	2.068	0.562511	1.77542	1.71182	6.11774
AGGTGCA,MIR-500	97	-1.68685	1.68685	0.721291	2.85685	0.838476	6.10347
GCAAGAC,MIR-431	44	-1.79114	1.79114	1.09586	3.40637	-0.279867	6.01351
TACAATC,MIR-508	60	-1.01788	1.01788	0.951737	2.20988	1.8242	6.0037
AGCTCCT,MIR-28	87	-0.70324	0.70324	0.728082	1.98328	2.52189	5.93649
TGAGATT,MIR-216	104	-1.58806	1.58806	0.490472	3.09012	0.762337	5.93099
TTTTGAG,MIR-373	215	-1.2202	1.2202	2.04533	3.15169	-0.556108	5.8611
AATGGAG,MIR-136	75	-2.55804	2.55804	0.13653	3.71749	-0.686687	5.72537
TGCTGCT,MIR-15A,MIR-16,MIR-15B,MIR-195,MIR-424,MIR-497	575	-4.36045	4.36045	0.0640744	1.25223	-0.00213208	5.67462
GTAAGAT,MIR-200A	49	-2.37302	2.37302	0.905259	1.64074	0.71643	5.63544
CTAGGAA,MIR-384	62	-1.76593	1.76593	1.26213	2.83816	-0.258484	5.60773
TCTATGA,MIR-376A,MIR-376B	80	-1.35479	1.35479	0.460049	1.78775	1.97417	5.57675
ATAAGCT,MIR-21	111	-2.32293	2.32293	1.05589	1.89585	0.238219	5.51289
CAGCACT,MIR-512-3P	151	-1.05573	1.05573	0.395756	2.76262	1.25721	5.47132
ACAACTT,MIR-382	71	-1.2104	1.2104	0.443414	1.62205	2.19201	5.46787
AAAGGAT,MIR-501	120	-0.650647	0.650647	1.48588	2.42493	0.896928	5.45838
GTTATAT,MIR-410	90	-1.28139	1.28139	0.827482	0.813551	2.50209	5.42452
CAATGCA,MIR-33	86	-0.907814	0.907814	1.12169	2.65991	0.659485	5.3489
TCTGATA,MIR-361	84	-2.22507	2.22507	2.50504	1.51647	-0.942373	5.30421
AAGGGAT,MIR-188	74	-0.98015	0.98015	0.686394	2.1588	1.38796	5.2133
CTCTATG,MIR-368	38	-2.31029	2.31029	1.04363	-0.0221066	1.87768	5.20949
ATACCTC,MIR-202	168	-2.2799	2.2799	0.584018	1.38649	0.93261	5.18302
CTCAAGA,MIR-526B	74	-3.0057	3.0057	1.8453	0.880417	-0.611511	5.11991
GGTGAAG,MIR-412	60	-0.837249	0.837249	1.49983	1.49086	1.20973	5.03768
CAAGGAT,MIR-362	63	0.330264	-0.330264	1.21809	3.28586	0.818849	4.99253
GGGATGC,MIR-324-5P	47	-1.69048	1.69048	1.33875	1.31709	0.64057	4.98689
TCTAGAG,MIR-517	45	-2.27575	2.27575	1.286	1.40112	-0.00124111	4.96162
GCAAGGA,MIR-502	69	-0.531613	0.531613	1.58682	1.77768	0.882472	4.77858
AGGAAGC,MIR-516-3P	120	-1.61618	1.61618	-0.737385	3.22205	0.61077	4.71162
GTGACTT,MIR-224	151	-1.55765	1.55765	0.821619	1.75513	0.575628	4.71003
CTCTAGA,MIR-526C,MIR-518F,MIR-526A	55	-1.37086	1.37086	0.795376	2.93905	-0.502713	4.60256
GAGCCAG,MIR-149	138	-2.11992	2.11992	1.30711	1.03687	0.081028	4.54493
GTGCAAA,MIR-507	127	-1.85902	1.85902	0.0692988	3.29468	-0.692424	4.53058
TAGAACC,MIR-182	35	-2.11449	2.11449	0.0711319	1.53723	0.758747	4.4816
AGTTCTC,MIR-146A,MIR-146B	55	-0.24826	0.24826	1.78525	2.28577	0.129356	4.44863
GTCAACC,MIR-380-5P	21	-1.09122	1.09122	0.283745	1.87171	1.08249	4.32917
CCCACAT,MIR-299-3P	52	-1.3031	1.3031	0.00601261	1.91262	1.09559	4.31733
TCTCTCC,MIR-185	120	-1.5903	1.5903	-0.0288421	2.72989	-0.0303241	4.26103
ACTACCT,MIR-196A,MIR-196B	139	-2.17484	2.17484	-0.100988	1.92132	0.258735	4.25391
CAGGTCC,MIR-492	61	-0.950791	0.950791	2.66619	2.47477	-1.91213	4.17963
ACCAATC,MIR-509	46	0.469685	-0.469685	1.83828	3.11498	-0.398063	4.08551
ATTACAT,MIR-380-3P	98	-2.25493	2.25493	1.176	1.76549	-1.29158	3.90484
CAGCAGG,MIR-370	144	-2.35621	2.35621	1.13234	1.85024	-1.47064	3.86815
TATCTGG,MIR-488	59	0.253634	-0.253634	1.8959	1.73327	0.480742	3.85627
CACTGCC,MIR-34A,MIR-34C,MIR-449	273	-1.6106	1.6106	0.822516	2.35291	-1.05596	3.73007
CTACTGT,MIR-199A	172	-1.43139	1.43139	0.245742	1.44096	0.529271	3.64737
CCAGGTT,MIR-490	64	-1.38596	1.38596	0.725131	-0.106618	1.62325	3.62773
ACAACCT,MIR-453	41	-1.83815	1.83815	1.06706	0.4535	0.257435	3.61615
ACTGCCT,MIR-34B	204	-2.04151	2.04151	-0.593176	2.36505	-0.212462	3.60092
AGGCACT,MIR-515-3P	86	-0.500775	0.500775	1.26227	0.804067	1.01713	3.58424
GCTCTTG,MIR-335	80	-1.47462	1.47462	-1.59576	1.63981	2.02743	3.5461
TACGGGT,MIR-99A,MIR-100,MIR-99B	21	0.494156	-0.494156	0.892402	0.638999	2.48123	3.51847
GTGGTGA,MIR-197	70	-1.01151	1.01151	1.39911	1.55119	-0.483034	3.47878
GTAAACC,MIR-299-5P	51	-0.781437	0.781437	1.05882	1.59879	-0.0251665	3.41389
GGGCATT,MIR-365	107	-1.0583	1.0583	0.0178822	1.83544	0.478488	3.39011
GGCACTT,MIR-519E	119	-1.38959	1.38959	1.18306	0.818796	-0.155465	3.23599
AAGTCCA,MIR-422B,MIR-422A	67	-3.04129	3.04129	0.456962	-0.729051	0.391934	3.16114
CTGTTAC,MIR-194	106	-2.03839	2.03839	0.268586	1.15971	-0.338119	3.12856
GTATGAT,MIR-154,MIR-487	69	-2.19294	2.19294	0.145923	1.04287	-0.265206	3.11653
ATGCTGG,MIR-338	106	0.189134	-0.189134	0.233162	0.23019	2.83182	3.10604
CCTGTGA,MIR-513	121	0.885497	-0.885497	0.776962	3.14846	0.0190513	3.05897
CACCAGC,MIR-138	218	-1.03473	1.03473	0.719501	1.69037	-0.387445	3.05716
TAGGTCA,MIR-192,MIR-215	44	-1.53032	1.53032	-0.272523	1.81468	-0.0350408	3.03743
AGTGCGT,MIR-521	6	-0.643803	0.643803	1.00077	0.755172	0.56766	2.9674
CTCCAAG,MIR-432	80	-1.53512	1.53512	0.580671	0.649463	0.172274	2.93753
GTGTGAG,MIR-342	64	0.0109898	-0.0109898	1.33467	1.73706	-0.280069	2.78066
TTCCGTT,MIR-191	29	0.159974	-0.159974	-1.06038	2.43648	1.48619	2.70232
GTGTCAA,MIR-514	61	-2.23308	2.23308	-0.828649	1.71705	-0.457794	2.66369
GGCAGCT,MIR-22	226	-0.925714	0.925714	0.635692	0.629319	0.461639	2.65236
AGGGCCA,MIR-328	75	-1.3607	1.3607	-1.32678	1.2322	1.38041	2.64654
ATGCACG,MIR-517B	16	-0.900169	0.900169	0.148636	1.04078	0.554773	2.64436
GGCGGCA,MIR-371	5	-0.392608	0.392608	1.00889	-0.156159	1.22375	2.46908
CCTGCTG,MIR-214	221	-0.32024	0.32024	0.296751	2.63208	-0.785698	2.46337
CCTGAGT,MIR-510	43	0.0349609	-0.0349609	1.51526	1.80139	-0.868586	2.4131
ACAGGGT,MIR-10A,MIR-10B	117	-0.64377	0.64377	-0.233796	1.64634	0.332942	2.38926
AAGCCAT,MIR-135A,MIR-135B	323	-2.22131	2.22131	-0.592706	1.12396	-0.589652	2.16292
ATGTCAC,MIR-489	84	-1.60939	1.60939	0.138534	2.34834	-1.98763	2.10864
CTCAGGG,MIR-125B,MIR-125A	322	0.0185797	-0.0185797	-1.2886	2.55153	0.843127	2.08748
GTCAGGA,MIR-378	57	-1.71334	1.71334	-0.557867	0.946311	-0.0489077	2.05288
GGCAGAC,MIR-346	42	-1.41698	1.41698	-0.517196	0.704803	0.412469	2.01706
GGTGTGT,MIR-329	105	-0.948162	0.948162	-0.340221	2.54005	-1.23458	1.91341
GCGCCTT,MIR-525,MIR-524	15	-0.491578	0.491578	0.766388	0.209165	0.259413	1.72654
CTACCTC,LET-7A,LET-7B,LET-7C,LET-7D,LET-7E,LET-7F,MIR-98,LET-7G,LET-7I	382	-1.25782	1.25782	-1.26454	0.816749	0.90189	1.71192
AACGGTT,MIR-451	12	-1.1555	1.1555	0.173247	0.0754176	-0.33699	1.06718
ACACTGG,MIR-199A,MIR-199B	151	-1.91196	1.91196	-1.59403	1.32851	-0.673232	0.973203
GACAATC,MIR-219	141	-2.23723	2.23723	-1.09876	-0.381352	0.119081	0.876195
CGTCTTA,MIR-208	8	1.20809	-1.20809	0.381629	1.42714	0.179417	0.780103
AGCGCAG,MIR-191	13	-0.168489	0.168489	0.0115982	1.34925	-0.772331	0.757004
CAGGGTC,MIR-504	77	2.41617	-2.41617	0.0494042	-0.406059	3.52703	0.754199
TCCAGAT,MIR-516-5P	105	-2.3167	2.3167	-1.42205	0.0257169	-0.25187	0.668493
CAGCCTC,MIR-485-5P	135	0.40712	-0.40712	-0.311013	0.525135	0.855235	0.662236
GACAGGG,MIR-339	60	0.405772	-0.405772	0.0433028	2.19117	-1.18686	0.641836
GTGTTGA,MIR-505	99	0.571753	-0.571753	-0.0744247	1.56529	-0.304125	0.614988
ACGCACA,MIR-210	8	-0.770215	0.770215	0.472155	-0.616667	-0.031033	0.59467
TCTGATC,MIR-383	46	0.0436159	-0.0436159	1.82917	-0.621311	-0.578094	0.586153
CGGTGTG,MIR-220	6	0.400272	-0.400272	0.514042	-0.557738	0.858701	0.414733
CCATCCA,MIR-432	57	-1.3036	1.3036	-1.57325	0.696644	-0.0148666	0.412131
AGCGCTT,MIR-518F,MIR-518E,MIR-518A	18	-0.179392	0.179392	-2.04046	1.11047	1.06664	0.316042
CGCAAAA,MIR-450	9	-0.483359	0.483359	0.0824809	0.637755	-0.907705	0.295889
GGGACCA,MIR-133A,MIR-133B	193	-0.93817	0.93817	-0.851466	0.16091	-0.100771	0.146842
TCGATGG,MIR-213	6	-0.690073	0.690073	0.188001	-0.739036	-0.0123687	0.126669
TGCACGA,MIR-517A,MIR-517C	17	0.522979	-0.522979	-2.44182	1.28943	1.79229	0.116931
GGCACAT,MIR-455	52	-1.31732	1.31732	0.307699	-0.752757	-0.825502	0.0467637
ACACTCC,MIR-122A	74	-1.23392	1.23392	0.482628	-0.347671	-1.48617	-0.117295
AGTCTAG,MIR-151	23	-0.280754	0.280754	1.61397	0.803847	-2.90147	-0.202902
GGATCCG,MIR-127	10	-0.642894	0.642894	-0.634529	0.186984	-0.562105	-0.366756
AGGAGTG,MIR-483	62	0.931406	-0.931406	-0.853277	0.603825	0.748478	-0.43238
CCAGGGG,MIR-331	95	0.99163	-0.99163	-2.53636	-0.059268	2.884	-0.703257
TCCGTCC,MIR-184	13	-0.99156	0.99156	-0.269448	-1.60396	0.118491	-0.763353
GTAGGCA,MIR-189	28	0.804725	-0.804725	0.353923	-0.361136	-0.0308049	-0.842743
GTACAGG,MIR-486	54	-0.952083	0.952083	-0.674573	0.0628277	-1.23196	-0.891627
TCCAGAG,MIR-518C	140	-0.0947168	0.0947168	-0.321565	0.471054	-1.18956	-0.945355
ACCGAGC,MIR-423	8	0.0474637	-0.0474637	-0.0403561	-0.267039	-0.632264	-0.987123
GCTGAGT,MIR-512-5P	51	0.612676	-0.612676	0.38522	0.32108	-1.16293	-1.06931
CTCTGGA,MIR-520A,MIR-525	149	-0.0371161	0.0371161	0.152306	-1.19943	-0.275428	-1.28543
CCCAGAG,MIR-326	148	-1.95703	1.95703	-0.846193	0.292873	-2.71697	-1.31327
GAGCCTG,MIR-484	103	-0.148154	0.148154	-1.24655	0.855115	-1.10021	-1.34349
CGCTGCT,MIR-503	24	0.139421	-0.139421	-0.687648	-1.00306	0.41193	-1.4182
GCGCTTT,MIR-518B,MIR-518C,MIR-518D	19	0.00663057	-0.00663057	-2.91512	-0.900353	2.0848	-1.7373
CCACACA,MIR-147	63	0.177026	-0.177026	-1.00019	-0.842178	0.271336	-1.74806
AGGGCAG,MIR-18A	131	1.71094	-1.71094	-0.723227	-1.12314	1.78993	-1.76739
GGCAGTG,MIR-324-3P	96	0.208961	-0.208961	-1.03508	-0.11559	-0.575748	-1.93538
TTGGGAG,MIR-150	87	0.335306	-0.335306	-2.54921	0.614449	0.309027	-1.96104
GGGGCCC,MIR-296	69	1.11751	-1.11751	-1.85007	0.47719	-0.414198	-2.90459
CTGAGCC,MIR-24	225	-0.882872	0.882872	-3.11248	1.60828	-2.67432	-3.29564
TCCCCAC,MIR-491	54	-0.152009	0.152009	-1.08008	-0.675241	-2.06294	-3.66625
TCTGGAC,MIR-198	83	0.000153223	-0.000153223	-0.692691	-1.22531	-1.98279	-3.90094
GTCGATC,MIR-369-5P	5	0.691875	-0.691875	0.23108	-1.46493	-2.71486	-4.64059
GAGCTGG,MIR-337	155	2.71296	-2.71296	-2.21999	-1.38976	0.722259	-5.60045
