# Supplementary material for: nc886 is induced by TGF-β and suppresses the microRNA pathway in ovarian cancer
Source: Nat Commun. 2018 Mar 21;9:1166. doi: 10.1038/s41467-018-03556-7 (PMC5862949; doi:10.1038/s41467-018-03556-7)
Supplement: Supplementary file 8 — Supplementary Data 5 [file 41467_2018_3556_MOESM8_ESM.xlsx]

## Sheet: Supplementary Data File 5
Supplementary Data File 5. Z-scores of 615 sets of TF targets ("TFT" from C3: motif gene sets in MSigDB)
target sequence, TF (C3: motif gene sets in MSigDB)	# of target genes	Z score
		OSE80PC nc886_kd	SKOV3 nc886_exp	SKOV3 TGF-β	A2780 nc886_exp
AAANWWTGC_UNKNOWN	190	-1.24873	1.33259	2.46557	1.0156
AAAYRNCTG_UNKNOWN	360	-0.669947	-1.37274	-0.195897	0.413809
AAAYWAACM_V$HFH4_01	245	-0.947124	-1.40115	0.786952	-0.105364
AACTTT_UNKNOWN	1817	-4.67316	0.527784	3.49376	3.30231
AACWWCAANK_UNKNOWN	136	-2.60949	-1.80621	-0.862161	-0.667838
AACYNNNNTTCCS_UNKNOWN	90	-1.06208	0.44122	-1.25667	0.57299
AAGWWRNYGGC_UNKNOWN	115	-0.583841	0.803944	0.642721	0.354939
ACAWNRNSRCGG_UNKNOWN	60	-1.66838	0.902832	0.528722	-0.204786
ACAWYAAAG_UNKNOWN	99	-0.944301	-0.176159	1.41941	-0.93911
ACCTGTTG_UNKNOWN	150	-1.69282	-1.08903	0.551279	1.64119
ACTAYRNNNCCCR_UNKNOWN	434	-2.73765	-1.64479	-1.63527	-0.12746
ACTWSNACTNY_UNKNOWN	102	0.753277	-0.905682	-1.66747	-1.76268
AGCYRWTTC_UNKNOWN	119	-0.145443	-0.188608	0.0886559	1.34165
ARGGGTTAA_UNKNOWN	119	1.68624	-1.28238	2.04315	-0.292238
ATCMNTCCGY_UNKNOWN	48	-0.0103252	-0.446725	-1.93833	1.30409
ATGGYGGA_UNKNOWN	97	-0.11425	0.610246	-0.58342	0.815333
CACGTG_V$MYC_Q2	991	0.677244	3.20202	-1.88056	1.46207
CAGCTG_V$AP4_Q5	1454	2.37034	-2.06996	1.98386	-1.51469
CAGGTA_V$AREB6_01	755	-0.638404	-0.825914	0.334686	-0.634971
CAGGTG_V$E12_Q6	2403	-0.804573	-2.87453	-2.76158	-3.94122
CAGNWMCNNNGAC_UNKNOWN	83	0.783187	0.429611	-0.717606	-0.961959
CAGNYGKNAAA_UNKNOWN	74	-1.43478	0.309035	1.35448	-2.12682
CATRRAGC_UNKNOWN	133	1.55268	-0.183799	0.255886	0.455799
CATTGTYY_V$SOX9_B1	345	-0.98853	2.8104	4.77518	2.72287
CCAATNNSNNNGCG_UNKNOWN	57	0.732429	1.50882	1.04154	0.882326
CCANNAGRKGGC_UNKNOWN	115	-1.29607	-0.194251	-0.502113	-0.868099
CCAWNWWNNNGGC_UNKNOWN	80	-0.913168	1.36774	3.54069	-1.1844
CCAWWNAAGG_V$SRF_Q4	85	-2.50465	1.56162	1.67779	2.64672
CCAWYNNGAAR_UNKNOWN	132	-0.888187	0.9799	1.59152	-0.461521
CCCNNGGGAR_V$OLF1_01	311	1.54202	-2.19881	0.728978	0.210009
CCCNNNNNNAAGWT_UNKNOWN	97	0.432388	0.349495	0.444267	-2.08027
CCGNMNNTNACG_UNKNOWN	72	-0.389747	1.83086	0.194067	0.840161
CCTNTMAGA_UNKNOWN	125	-1.7974	1.27634	2.5852	0.388843
CGGAARNGGCNG_UNKNOWN	49	-1.6167	1.84748	0.649892	1.16949
CGTSACG_V$PAX3_B	142	-0.40435	1.28196	1.01025	0.240747
CRGAARNNNNCGA_UNKNOWN	47	-1.72147	-0.0413883	0.0191239	-0.736248
CTAWWWATA_V$RSRFC4_Q2	347	2.38558	1.39084	3.32463	1.64261
CTCNANGTGNY_UNKNOWN	86	-0.860017	0.125404	-0.967883	3.04108
CTGCAGY_UNKNOWN	739	0.420477	-2.66854	3.05126	-0.5665
CTGRYYYNATT_UNKNOWN	72	1.55079	0.86633	2.68698	-0.652592
CTGYNNCTYTAA_UNKNOWN	80	2.21607	-0.0530991	1.42859	0.590146
CTTTAAR_UNKNOWN	943	-1.70487	-0.189182	2.95341	2.17781
CTTTGA_V$LEF1_Q2	1172	-4.25182	1.08665	3.17275	1.12619
CTTTGT_V$LEF1_Q2	1896	-3.3921	2.31033	8.91835	0.40025
CYTAGCAAY_UNKNOWN	143	-0.12794	1.30559	1.41374	0.00524001
GAANYNYGACNY_UNKNOWN	74	-0.82785	1.08037	-0.789766	-0.0225785
GATAAGR_V$GATA_C	283	3.10803	-1.1338	-1.17518	0.762447
GATGKMRGCG_UNKNOWN	65	0.506233	1.71025	0.97404	-0.230691
GATTGGY_V$NFY_Q6_01	1115	0.618884	2.7104	1.1938	-1.76199
GCANCTGNY_V$MYOD_Q6	896	1.15437	-1.62133	-0.533671	-2.63161
GCCATNTTG_V$YY1_Q6	400	-2.07153	5.51868	2.29395	-0.0902297
GCCNNNWTAAR_UNKNOWN	144	2.46809	1.50184	1.64419	2.07731
GCGNNANTTCC_UNKNOWN	117	-1.07048	1.24094	-0.0257919	1.43562
GCGSCMNTTT_UNKNOWN	64	-1.02887	2.4924	1.5864	0.765452
GCTNWTTGK_UNKNOWN	294	-1.9287	1.44805	5.16611	3.08226
GGAANCGGAANY_UNKNOWN	99	1.23813	3.15411	0.718511	0.399492
GGAMTNNNNNTCCY_UNKNOWN	114	-1.21354	-0.692736	-0.666366	1.12762
GGARNTKYCCA_UNKNOWN	77	-0.767396	-0.460826	1.89774	2.42559
GGATTA_V$PITX2_Q2	570	0.213145	-2.14927	-0.167109	-0.0474855
GGCKCATGS_UNKNOWN	65	-1.11622	-0.745345	0.781633	-0.696232
GGCNKCCATNK_UNKNOWN	113	-1.28222	4.49136	3.65619	0.00329482
GGCNNMSMYNTTG_UNKNOWN	71	-0.117469	2.07831	1.66084	1.44868
GGCNRNWCTTYS_UNKNOWN	78	0.310943	-0.329251	1.93332	0.78447
GGGAGGRR_V$MAZ_Q6	2185	1.68978	-2.21916	2.63773	-0.635719
GGGCGGR_V$SP1_Q6	2843	-2.21465	3.72835	4.26813	1.793
GGGNNTTTCC_V$NFKB_Q6_01	131	0.695524	-1.71073	0.524506	0.226297
GGGNRMNNYCAT_UNKNOWN	81	0.333979	1.75681	1.24376	0.149888
GGGTGGRR_V$PAX4_03	1248	0.558472	-2.03381	2.81607	-0.0823498
GGGYGTGNY_UNKNOWN	642	-0.462613	0.352223	1.69056	-0.616478
GKCGCNNNNNNNTGAYG_UNKNOWN	58	-2.1584	3.66236	1.91554	0.701651
GTCNYYATGR_UNKNOWN	106	0.184154	2.17551	2.07595	-1.06013
GTGACGY_V$E4F1_Q6	630	-0.423337	1.662	0.0480077	1.13678
GTGGGTGK_UNKNOWN	285	0.125003	-1.53307	3.32494	-0.404803
GTTGNYNNRGNAAC_UNKNOWN	103	-0.400975	0.427763	0.562822	-2.82088
GTTNYYNNGGTNA_UNKNOWN	83	0.421027	-0.288362	-0.0900296	-0.992181
GTTRYCATRR_UNKNOWN	162	1.68692	0.0502709	0.943189	-0.660435
KCCGNSWTTT_UNKNOWN	98	-0.278341	3.59767	1.80286	-0.184884
KMCATNNWGGA_UNKNOWN	80	0.746621	1.03991	1.11647	2.83363
KRCTCNNNNMANAGC_UNKNOWN	64	5.45867	0.561621	-1.76375	0.884007
KTGGYRSGAA_UNKNOWN	69	0.143244	3.67575	2.90264	-0.0293553
MCAATNNNNNGCG_UNKNOWN	76	-1.34756	2.96142	2.28657	-0.209992
MGGAAGTG_V$GABP_B	720	-1.7953	3.04745	0.561939	0.56053
MYAATNNNNNNNGGC_UNKNOWN	104	-0.937746	0.529919	1.3187	-0.339947
RAAGNYNNCTTY_UNKNOWN	140	-1.18795	0.610483	1.02754	1.16843
RACCACAR_V$AML_Q6	253	-1.19781	-1.36309	0.904896	-0.523834
RACTNNRTTTNC_UNKNOWN	115	-1.6448	-1.83454	-0.138876	-0.473869
RCGCANGCGY_V$NRF1_Q6	869	-0.929329	5.01573	2.2494	-0.0640001
RGAANNTTC_V$HSF1_01	424	-1.58474	1.05513	1.14783	0.743823
RGAGGAARY_V$PU1_Q6	479	1.43271	-2.59223	-1.3394	-0.830918
RGTTAMWNATT_V$HNF1_01	72	0.857385	0.0285456	-1.19837	0.585123
RNCTGNYNRNCTGNY_UNKNOWN	79	0.523916	-1.14484	0.140311	1.73029
RNGTGGGC_UNKNOWN	749	0.0069383	-0.643543	2.05703	-0.941635
RNTCANNRNNYNATTW_UNKNOWN	61	-1.20157	0.0441799	0.852459	-4.11051
RRAGTTGT_UNKNOWN	243	-3.19473	0.787589	1.63973	1.84736
RRCCGTTA_UNKNOWN	82	-0.0396768	2.90852	1.05146	1.37656
RTAAACA_V$FREAC2_01	878	-3.10485	-1.99496	1.39214	0.895206
RTTTNNNYTGGM_UNKNOWN	148	-0.21367	-0.167085	0.893776	-0.617337
RYAAAKNNNNNNTTGW_UNKNOWN	83	-0.800623	0.731595	0.30422	4.03589
RYCACNNRNNRNCAG_UNKNOWN	70	0.970432	-0.952917	0.173659	-2.94139
RYTAAWNNNTGAY_UNKNOWN	62	0.310338	-1.16788	0.0480013	1.43869
RYTGCNNRGNAAC_V$MIF1_01	83	1.5539	-0.795338	-1.10301	-1.5065
RYTGCNWTGGNR_UNKNOWN	109	0.725279	-0.991368	-0.302255	-1.9341
RYTTCCTG_V$ETS2_B	1050	-1.22564	-1.00345	-0.883933	1.47168
SCGGAAGY_V$ELK1_02	1136	-3.85412	6.78303	1.16887	0.979525
SGCGSSAAA_V$E2F1DP2_01	159	-1.02794	8.55724	0.422616	-0.00588328
SMTTTTGT_UNKNOWN	384	0.996478	0.66436	0.966217	4.45988
SNACANNNYSYAGA_UNKNOWN	87	-0.112999	-1.93594	-1.23503	0.930363
STTTCRNTTT_V$IRF_Q6	182	-4.11926	-2.16181	-0.36159	-3.06899
SYATTGTG_UNKNOWN	216	0.669158	0.0904126	1.57316	1.65157
TAANNYSGCG_UNKNOWN	76	-1.56575	3.15948	2.13721	0.2704
TAATTA_V$CHX10_01	777	-3.73894	1.46727	2.67148	3.56007
TAAWWATAG_V$RSRFC4_Q2	159	-0.335416	0.114403	5.64421	-0.548199
TAAYNRNNTCC_UNKNOWN	168	-0.845413	-0.752537	1.54612	4.29391
TATAAA_V$TATA_01	1260	-1.14654	1.5781	6.67772	-0.0594305
TCANNTGAY_V$SREBP1_01	458	0.562462	-0.930542	0.55064	-1.48935
TCCATTKW_UNKNOWN	229	-0.911023	2.27285	3.41679	1.72321
TCCCRNNRTGC_UNKNOWN	203	-1.53959	2.37395	0.348057	-0.210912
TGACAGNY_V$MEIS1_01	786	-0.365551	0.00949773	2.74592	0.319596
TGACATY_UNKNOWN	649	-1.98821	0.448384	1.75496	3.21776
TGACCTTG_V$SF1_Q6	237	-1.03225	0.694643	-0.273758	-0.736462
TGACCTY_V$ERR1_Q2	991	0.0305518	1.40238	1.66617	-0.895381
TGACGTCA_V$ATF3_Q6	225	0.359014	0.032687	-1.60864	1.44338
TGANNYRGCA_V$TCF11MAFG_01	287	1.04856	2.4686	2.55577	-1.53118
TGANTCA_V$AP1_C	1087	0.776059	-0.648223	2.22748	-2.80288
TGASTMAGC_V$NFE2_01	185	2.08633	-0.453495	0.406793	-0.974525
TGATTTRY_V$GFI1_01	277	-1.92557	2.00851	1.73406	4.71361
TGAYRTCA_V$ATF3_Q6	522	0.578033	0.00013917	0.397503	1.96282
TGCCAAR_V$NF1_Q6	691	-2.72105	-0.550519	0.663743	0.318478
TGCGCANK_UNKNOWN	517	-1.63726	3.5273	2.0733	-0.680735
TGCTGAY_UNKNOWN	520	-0.13639	-1.23965	2.4169	1.00612
TGGAAA_V$NFAT_Q4_01	1828	-3.76739	1.88032	4.06886	2.15623
TGGNNNNNNKCCAR_UNKNOWN	408	-2.83716	-0.431653	1.50963	0.438463
TGTTTGY_V$HNF3_Q6	710	-0.528856	-1.39778	1.09581	1.99843
TGTYNNNNNRGCARM_UNKNOWN	84	-0.0479397	-0.549836	1.70693	0.631312
TMTCGCGANR_UNKNOWN	151	-1.8627	4.35974	1.75325	-0.249869
TNCATNTCCYR_UNKNOWN	129	-1.36594	-0.0146413	-0.0299732	3.46945
TTANTCA_UNKNOWN	904	-2.89069	0.0838951	1.31588	4.34994
TTANWNANTGGM_UNKNOWN	61	-1.16718	1.07009	1.91551	-0.741017
TTAYRTAA_V$E4BP4_01	252	-0.911929	-0.685366	1.35952	3.35814
TTCNRGNNNNTTC_V$HSF_Q6	149	-1.31794	5.14434	4.0242	2.3927
TTCYNRGAA_V$STAT5B_01	320	1.80746	-1.81189	-0.457281	-0.725222
TTCYRGAA_UNKNOWN	316	-1.46921	3.49898	4.20872	2.7072
TTGCWCAAY_V$CEBPB_02	62	-0.173168	2.0958	3.61838	-2.86215
TTGTTT_V$FOXO4_01	1988	-2.51908	-0.815162	3.99647	0.933009
TTTNNANAGCYR_UNKNOWN	131	1.80488	-0.168917	-0.518796	2.78209
V$AFP1_Q6	255	-2.99995	-0.700572	0.730813	5.93199
V$AHR_01	63	0.143762	0.525456	1.45278	1.21621
V$AHR_Q5	207	-0.395708	2.62009	1.60205	2.89297
V$AHRARNT_01	134	-1.88202	-0.000259447	3.17243	-0.421106
V$AHRARNT_02	15	1.52615	1.10584	2.41721	1.0779
V$ALPHACP1_01	255	0.789713	2.52598	2.55716	1.62893
V$ALX4_01	16	-1.09906	-1.74937	0.132011	2.58919
V$AMEF2_Q6	250	-0.735575	-0.963773	2.82943	0.951072
V$AML_Q6	261	0.398705	-1.09436	-0.161834	-0.220652
V$AML1_01	252	-2.78674	-1.17271	2.29893	-0.0633576
V$AML1_Q6	252	-2.78674	-1.17271	2.29893	-0.0633576
V$AP1_01	255	1.16805	-0.700069	2.40876	-0.527218
V$AP1_C	265	0.524252	-0.858336	1.48322	0.747691
V$AP1_Q2	255	-0.582079	-0.454414	0.357095	-0.290255
V$AP1_Q2_01	267	0.584447	-1.72547	0.547408	-1.8328
V$AP1_Q4	261	-1.01579	-0.638481	0.657328	-0.585729
V$AP1_Q4_01	254	0.870435	-0.756525	0.508422	-0.122801
V$AP1_Q6	249	0.244642	0.345474	1.98717	1.13612
V$AP1_Q6_01	259	0.403705	-0.96194	0.996078	-1.93022
V$AP1FJ_Q2	260	-0.589655	-0.785929	-0.647958	-0.0838816
V$AP2_Q3	245	0.504972	-1.71509	2.29106	0.23118
V$AP2_Q6	250	1.0393	-0.355936	2.63279	-0.349222
V$AP2_Q6_01	257	2.01284	-3.47301	2.06739	-3.52335
V$AP2ALPHA_01	233	2.56595	-2.20729	0.691836	-1.17782
V$AP2GAMMA_01	240	1.61031	-2.71322	0.710576	-0.934164
V$AP2REP_01	171	1.24164	-0.499279	1.73785	-1.0959
V$AP3_Q6	235	-2.24643	0.788736	2.57478	5.08373
V$AP4_01	250	0.534987	-2.0061	-0.134553	1.8158
V$AP4_Q5	260	0.719502	-0.663642	0.583106	-2.12885
V$AP4_Q6	217	1.39888	-2.12455	1.31485	-0.897104
V$AP4_Q6_01	240	2.20001	0.793591	2.23977	-2.18866
V$AR_01	152	-0.124424	-1.0665	-1.06751	1.20163
V$AR_02	38	0.291631	-0.847424	-0.620537	0.0609994
V$AR_03	57	-0.875336	-0.601394	-0.734999	-1.08234
V$AR_Q2	121	-0.887717	-0.526509	-0.103159	0.916714
V$AR_Q6	244	0.246382	1.33464	0.489546	0.900655
V$AREB6_01	259	1.29236	-3.1162	-2.06636	-2.60789
V$AREB6_02	245	-0.0495611	-2.29565	-2.02269	-0.763344
V$AREB6_03	252	-0.77307	-2.16855	-3.11395	-0.455273
V$AREB6_04	245	0.165125	0.00891304	3.33785	3.26251
V$ARNT_01	252	0.862307	0.834147	-0.240056	0.533847
V$ARNT_02	238	-0.0735188	1.41095	0.556073	0.655596
V$ARP1_01	160	-0.76897	-1.51723	1.23108	-1.6312
V$ATF_01	251	0.0517903	-0.663234	0.556319	5.05272
V$ATF_B	182	-0.533501	-0.0686105	-0.902938	2.32734
V$ATF1_Q6	226	-0.380794	-0.100472	2.77382	1.43411
V$ATF3_Q6	241	-0.410359	-0.355845	0.0479576	1.22706
V$ATF4_Q2	250	-0.65758	-0.966631	1.43175	1.87685
V$ATF6_01	122	-0.789335	-1.09653	2.87272	2.07527
V$BACH1_01	255	1.59024	-0.439558	1.49446	0.244622
V$BACH2_01	263	1.80487	-0.94252	2.12034	0.318053
V$BRN2_01	234	-1.93408	0.964581	0.400349	-0.103748
V$CACBINDINGPROTEIN_Q6	231	0.0404549	-2.25618	1.07748	0.187477
V$CACCCBINDINGFACTOR_Q6	257	1.22323	-1.80565	1.72052	-0.745471
V$CART1_01	216	-2.07766	0.741678	1.69453	0.189257
V$CDC5_01	248	-1.66849	1.08753	2.23186	5.05775
V$CDP_01	87	-2.75072	0.110059	2.01782	-0.295888
V$CDP_02	107	-0.246256	0.358722	0.595024	3.1493
V$CDPCR1_01	120	-0.680455	-0.883321	-0.00668475	1.79293
V$CDPCR3_01	55	0.174917	0.639954	0.160416	0.642044
V$CDPCR3HD_01	223	-1.20764	-0.310851	1.11737	0.60355
V$CDX2_Q5	249	-2.71659	-0.580161	3.8341	1.34693
V$CEBP_01	263	-1.4687	-0.116515	2.56771	0.485913
V$CEBP_C	193	-0.818276	-0.807696	2.13246	4.11926
V$CEBP_Q2	221	-1.54503	-1.10417	-0.557025	0.37268
V$CEBP_Q2_01	261	-0.305293	0.958174	1.14374	3.28666
V$CEBP_Q3	243	-3.0128	0.935109	2.11068	3.43311
V$CEBPA_01	233	-2.08441	1.41508	1.28266	4.33621
V$CEBPB_01	256	2.15072	-0.958061	2.90711	1.80996
V$CEBPB_02	252	0.300097	-0.210774	-0.391777	0.125501
V$CEBPDELTA_Q6	233	0.900016	-1.38156	-1.78506	0.0221965
V$CEBPGAMMA_Q6	244	-1.32026	-0.730122	-0.0183348	3.75823
V$CETS1P54_01	242	-1.59575	2.02382	-0.729425	1.26109
V$CHOP_01	234	0.356598	-0.89511	-0.514816	3.91627
V$CHX10_01	214	-0.83761	-0.0801283	0.340081	2.13387
V$CIZ_01	234	-2.1489	0.421929	2.05269	2.89663
V$CMYB_01	244	-1.10522	0.55	-1.51412	1.00259
V$COMP1_01	112	-1.36191	-0.3273	3.16337	3.16028
V$COREBINDINGFACTOR_Q6	265	-1.27473	-0.862685	0.998066	-0.638997
V$COUP_01	252	1.38519	-2.51891	-4.04032	-1.89734
V$COUP_DR1_Q6	233	1.90588	-0.354498	-1.79236	-1.85434
V$CP2_01	250	1.53819	-0.979466	3.53191	-1.29038
V$CP2_02	249	1.10744	-1.85944	-0.614774	1.00076
V$CREB_01	255	0.397032	0.102905	-1.20185	1.49659
V$CREB_02	248	-1.69458	-0.160068	0.212083	0.330343
V$CREB_Q2	254	0.306153	-1.96164	0.226997	1.69167
V$CREB_Q2_01	212	-0.381718	-1.23128	-2.11009	2.8065
V$CREB_Q3	244	-1.75255	-0.276207	-0.188648	1.7188
V$CREB_Q4	258	1.04363	-1.44309	-1.33322	1.07131
V$CREB_Q4_01	206	-0.266568	-0.00431088	-0.663608	3.07067
V$CREBP1_01	172	-0.356787	-1.3246	1.60614	3.05494
V$CREBP1_Q2	246	0.503788	-1.94172	-2.38976	3.41495
V$CREBP1CJUN_01	253	-0.204245	0.226886	-0.885948	2.08514
V$CREL_01	252	1.64015	-1.92096	-0.657677	1.29087
V$CRX_Q4	260	1.65098	-1.62587	0.984163	1.67795
V$DBP_Q6	244	-2.29794	-1.40916	2.72713	3.06665
V$DR1_Q3	240	1.67543	0.0670329	0.029923	-2.18806
V$DR3_Q4	139	-0.743872	0.191264	3.11106	-1.04987
V$DR4_Q2	254	1.53067	-1.56118	2.26725	-0.464044
V$E12_Q6	255	-0.0372952	-2.25137	-3.52149	-2.46058
V$E2A_Q2	229	-0.020056	-1.22646	1.19463	0.318248
V$E2F_01	66	0.277023	5.69479	0.12162	0.838984
V$E2F_02	225	-1.81617	8.23738	1.29546	1.51145
V$E2F_03	232	1.20793	6.49317	1.31837	-0.0838272
V$E2F_Q2	171	-4.82461	2.196	2.17516	-0.729024
V$E2F_Q3	217	-0.885919	7.49575	1.73733	0.376392
V$E2F_Q3_01	225	-1.33952	7.2558	0.555272	1.17647
V$E2F_Q4	221	-1.46867	8.66752	1.73795	-0.580146
V$E2F_Q4_01	229	-1.50909	7.51491	0.810125	1.34157
V$E2F_Q6	219	-1.38183	8.53136	1.53509	0.841446
V$E2F_Q6_01	230	0.188327	6.9921	0.58953	2.01543
V$E2F1_Q3	235	-1.45675	7.16816	1.05502	0.311823
V$E2F1_Q3_01	239	-1.28825	3.31108	2.38835	2.46498
V$E2F1_Q4	233	-1.70782	4.72262	1.6859	2.22104
V$E2F1_Q4_01	218	-1.10585	7.71732	1.08469	0.379282
V$E2F1_Q6	221	-1.79847	8.70414	1.06661	1.51434
V$E2F1_Q6_01	229	-1.78186	6.60937	-0.272664	-0.146004
V$E2F1DP1_01	225	-1.77855	8.25008	1.28693	1.48532
V$E2F1DP1RB_01	219	-0.820238	8.21366	1.58122	0.0913599
V$E2F1DP2_01	225	-1.77855	8.25008	1.28693	1.48532
V$E2F4DP1_01	228	-2.17313	8.64479	1.52198	1.55305
V$E2F4DP2_01	225	-1.77855	8.25008	1.28693	1.48532
V$E47_01	242	1.7475	-1.89409	-2.57939	-1.36442
V$E47_02	237	-0.687244	-1.83111	-2.65812	-1.24586
V$E4BP4_01	212	-0.938497	-0.00740477	1.8912	1.87992
V$E4F1_Q6	277	-0.569406	-0.544915	0.596847	0.824122
V$EFC_Q6	258	-0.0905763	0.390537	-0.302067	3.78364
V$EGR_Q6	263	0.319441	-1.51955	5.15403	1.19358
V$EGR1_01	256	0.872992	0.19486	1.96649	0.883505
V$EGR2_01	193	0.56854	-0.165685	2.13525	0.338879
V$EGR3_01	82	-0.190262	0.709845	1.32121	1.66937
V$ELF1_Q6	231	0.884413	-1.98782	0.0422201	0.141628
V$ELK1_01	264	-2.50634	0.984226	-1.26595	1.42322
V$ELK1_02	236	-2.80268	4.23557	1.34871	1.43834
V$EN1_01	104	-0.975315	-0.248147	0.215433	1.65456
V$ER_Q6	264	0.95949	-0.0953715	0.784059	0.339885
V$ER_Q6_01	262	-0.143559	1.0834	1.01069	-1.8085
V$ER_Q6_02	242	1.6838	-0.259278	0.692931	-0.983286
V$ERR1_Q2	246	-1.75034	1.81503	0.728938	1.08204
V$ETF_Q6	109	-2.17758	1.32937	3.01054	-1.06549
V$ETS_Q4	241	0.0350845	-0.639265	-1.35235	-1.63467
V$ETS1_B	251	-0.320109	-1.1975	0.334312	-1.14036
V$ETS2_B	265	-2.05233	-0.421813	0.115042	1.31478
V$EVI1_01	16	-0.749789	1.47941	0.30853	-4.41873
V$EVI1_02	124	0.092702	-0.191384	-0.198781	-1.47671
V$EVI1_03	54	-0.767429	-0.388444	-0.603352	-0.702042
V$EVI1_04	229	-1.03702	0.0634685	2.2356	-0.230678
V$EVI1_05	161	-0.501901	-0.306959	0.217648	-1.64654
V$EVI1_06	22	-1.66184	1.40041	1.35701	2.36044
V$FAC1_01	213	0.0373819	-2.92376	0.0100851	0.12547
V$FOX_Q2	208	-1.2832	-0.459866	2.45148	2.21386
V$FOXD3_01	195	-1.39568	-0.0558855	3.30708	5.74151
V$FOXJ2_01	178	1.01664	0.0312319	1.14909	1.93169
V$FOXJ2_02	228	-2.98174	0.628599	4.46999	0.251538
V$FOXM1_01	235	-2.32401	0.576328	2.35483	-1.1379
V$FOXO1_01	233	0.215991	-2.06762	-1.07577	0.0605476
V$FOXO1_02	233	2.69924	-1.02574	1.17124	0.0530893
V$FOXO3_01	232	-0.868314	-2.69298	-0.838157	1.45698
V$FOXO4_01	228	0.358784	-0.695029	0.507224	2.23508
V$FOXO4_02	244	-0.875555	-2.85503	-0.623477	1.56171
V$FREAC2_01	249	-0.36111	-2.15462	-0.48469	6.14989
V$FREAC3_01	240	0.0277212	-1.37836	1.47124	3.18038
V$FREAC4_01	146	0.657734	-0.913798	1.04213	2.27652
V$FREAC7_01	187	-0.706363	-0.963363	0.026898	2.66416
V$FXR_IR1_Q6	108	0.659758	0.640601	0.614701	1.64549
V$FXR_Q3	110	0.403353	-1.99201	2.27649	0.57976
V$GABP_B	248	-2.34296	4.46155	1.9118	1.25862
V$GATA_C	259	-1.15239	-1.30168	0.841506	1.05916
V$GATA_Q6	192	-0.659812	-0.51606	0.355245	-1.55474
V$GATA1_01	232	0.450514	1.98835	3.97513	1.30419
V$GATA1_02	235	0.572206	-0.697798	-0.400353	-0.154651
V$GATA1_03	238	0.210893	-1.3248	-0.0732244	-1.34945
V$GATA1_04	236	2.70906	-1.59596	-0.594611	-2.2425
V$GATA1_05	274	-0.238847	-1.07866	-1.85928	-3.3749
V$GATA2_01	103	-0.0307792	0.091166	1.54936	-0.434764
V$GATA3_01	235	0.702893	0.0370931	-1.14301	1.83204
V$GATA4_Q3	240	-0.190413	-0.745682	0.938466	-1.81978
V$GATA6_01	254	-2.27743	-0.0202988	0.954561	1.54721
V$GCM_Q2	229	-0.977546	-0.58912	0.198301	-1.05533
V$GFI1_01	256	-1.36993	-0.496889	2.63739	0.711402
V$GNCF_01	74	-0.909077	0.0242944	-0.368721	-0.189717
V$GR_01	194	0.0703716	0.26722	0.263107	-1.8485
V$GR_Q6	259	-0.277227	-1.11527	0.87166	1.73061
V$GR_Q6_01	266	-0.955221	-0.562063	1.19083	-2.12516
V$GRE_C	117	-1.19944	-0.197484	1.24398	2.19495
V$HAND1E47_01	261	-1.24851	-1.18056	2.96634	1.34808
V$HEB_Q6	251	2.18969	-1.35711	1.30122	-1.22729
V$HEN1_01	189	0.213013	-1.21615	0.926882	-0.207652
V$HEN1_02	192	0.154586	-1.22485	0.912747	-1.76661
V$HFH1_01	237	-0.26787	-1.24693	-0.665081	1.14067
V$HFH3_01	184	-0.353066	-1.03964	-0.123661	1.68056
V$HFH4_01	195	-0.955328	1.62844	2.09316	0.54626
V$HFH8_01	198	0.0850171	-0.211191	0.0781905	4.15632
V$HIF1_Q3	219	0.0417367	2.18335	0.509846	0.34967
V$HIF1_Q5	240	2.23439	0.805604	0.555825	0.161018
V$HLF_01	243	-1.80597	-0.957067	-0.0529158	0.977977
V$HMEF2_Q6	134	-0.974557	-0.142944	2.20441	0.0817468
V$HMGIY_Q6	240	0.868863	0.802171	-0.207898	0.0782394
V$HMX1_01	43	0.46728	0.252175	-1.10605	-0.320008
V$HNF1_01	234	-0.689451	0.00461079	-0.336537	-0.107881
V$HNF1_C	230	-1.214	0.364679	0.0648704	0.725942
V$HNF1_Q6	243	-0.750308	1.08599	0.321173	0.942942
V$HNF3_Q6	185	-1.31332	-0.389408	1.04643	4.9225
V$HNF3ALPHA_Q6	202	-0.476226	-1.1262	0.490468	0.429179
V$HNF3B_01	215	0.18058	-1.20908	0.385724	3.94525
V$HNF4_01	255	1.61708	-0.271431	-1.63567	-1.08181
V$HNF4_01_B	239	1.74476	0.729131	0.461858	-0.341816
V$HNF4_DR1_Q3	249	2.91217	-1.43139	-0.145942	-2.06119
V$HNF4_Q6	249	1.63844	0.670369	1.15861	-0.297233
V$HNF4ALPHA_Q6	260	-0.655941	0.379402	-0.111713	0.451007
V$HNF6_Q6	229	-2.65689	0.245623	3.1055	0.462403
V$HOX13_01	45	-1.69869	0.751447	1.02951	4.09737
V$HOXA3_01	13	1.04819	1.2024	0.539354	0.835997
V$HOXA4_Q2	256	-1.30864	2.47261	1.3735	2.50117
V$HP1SITEFACTOR_Q6	221	-1.09842	1.71343	2.87175	0.619508
V$HSF_Q6	195	-1.05563	1.93937	2.54972	1.54879
V$HSF1_01	251	-1.91322	0.633205	1.64781	0.140496
V$HSF2_01	234	-2.43163	0.537043	1.45627	2.1184
V$HTF_01	70	-3.07329	0.734675	3.26546	0.667001
V$ICSBP_Q6	244	-2.54442	-0.0748055	-1.11576	-3.69241
V$IK1_01	266	-0.193497	-0.366194	-0.621941	3.9289
V$IK2_01	257	-0.934256	0.109891	1.11815	-0.472623
V$IK3_01	218	-0.688314	-0.677953	0.991745	0.80247
V$IPF1_Q4	247	-0.745362	0.348818	1.08154	1.24728
V$IRF_Q6	239	-2.84119	-2.58715	-1.39715	-2.9882
V$IRF1_01	241	-3.40796	-0.626265	1.8891	-1.28744
V$IRF1_Q6	250	-2.64869	0.0787339	1.44686	-2.24005
V$IRF2_01	120	-3.57471	-0.843878	-0.164231	-3.78718
V$IRF7_01	242	-2.46458	-3.15719	-0.926841	-4.49786
V$ISRE_01	244	-1.80214	-2.43984	-1.17688	-2.1045
V$LBP1_Q6	217	0.573527	-0.724477	1.40912	-2.83829
V$LEF1_Q2	214	-1.82804	-0.801003	2.06868	0.615768
V$LEF1_Q6	254	-1.56969	0.95126	3.15418	2.60511
V$LFA1_Q6	239	0.765456	-2.17364	0.0444093	1.23321
V$LHX3_01	215	-1.96354	-1.03813	1.57702	4.68734
V$LMO2COM_01	256	-0.919761	0.570907	0.200187	1.32471
V$LMO2COM_02	242	1.871	-0.860369	-1.5256	-2.37472
V$LXR_DR4_Q3	88	0.523601	-1.21554	0.970079	0.937639
V$LXR_Q3	76	1.72726	-1.55199	-0.12982	-0.0127894
V$LYF1_01	256	0.317721	-1.9088	-0.0982575	-1.38964
V$MAF_Q6	252	-2.72129	0.537381	2.83172	-2.68147
V$MAX_01	252	1.12028	1.07926	0.0157477	0.845052
V$MAZ_Q6	187	0.25011	-1.01447	-0.591788	-0.675742
V$MAZR_01	209	1.24368	-3.22261	0.695695	-0.302867
V$MEF2_01	143	-1.63831	-0.736334	1.78423	3.10201
V$MEF2_02	222	-2.23102	1.25795	3.6544	1.97206
V$MEF2_03	231	0.437858	1.20894	2.17057	3.71748
V$MEF2_04	25	-0.519243	0.815871	2.49072	0.230726
V$MEF2_Q6_01	234	-0.538671	-0.113219	3.4116	-1.25735
V$MEIS1_01	227	1.38274	-1.57178	0.605365	-0.14039
V$MEIS1AHOXA9_01	115	-0.387815	-0.194197	1.71111	0.891324
V$MEIS1BHOXA9_01	141	-1.11788	1.11828	0.323083	3.16355
V$MIF1_01	177	0.402324	-1.73192	-1.5249	-1.60369
V$MMEF2_Q6	265	0.862271	-1.88038	2.43391	2.23452
V$MSX1_01	168	-0.799977	0.263498	0.277774	0.521294
V$MTF1_Q4	240	-1.30924	-1.07923	-1.12138	0.750702
V$MYB_Q3	238	4.60783	-1.60023	-1.05215	-0.521713
V$MYB_Q5_01	253	2.67313	-1.31634	-0.521557	0.795797
V$MYB_Q6	244	1.99236	-1.05038	-0.301034	-0.956852
V$MYC_Q2	180	0.336953	2.02192	-0.370204	0.415141
V$MYCMAX_01	241	0.281218	2.38274	-0.332345	-0.305138
V$MYCMAX_02	251	2.01755	0.79523	-1.77294	2.0862
V$MYCMAX_03	242	1.75918	0.0219122	0.371458	1.58562
V$MYCMAX_B	253	-1.16641	2.67884	2.50512	0.0287428
V$MYOD_01	248	1.00175	-0.188548	-0.701049	-1.34
V$MYOD_Q6	233	-1.74942	-1.31204	-2.06768	-2.02472
V$MYOD_Q6_01	243	0.547623	-2.30743	-0.475313	-2.51084
V$MYOGENIN_Q6	242	-0.669376	-2.09648	0.425044	-2.67799
V$MYOGNF1_01	47	-0.453013	-1.64921	-1.96852	-0.0503934
V$MZF1_01	225	0.715717	-2.31169	1.89539	1.83948
V$MZF1_02	223	1.44323	-0.186262	-0.404171	-0.433975
V$NCX_01	166	-0.139614	1.14231	0.508922	1.443
V$NERF_Q2	242	-0.287727	9.81249e-05	0.641168	-0.203589
V$NF1_Q6	253	-0.0890553	-2.87658	-1.18343	0.221273
V$NF1_Q6_01	260	0.43708	-2.20872	-0.567992	-0.270614
V$NFAT_Q4_01	259	0.931852	0.639646	2.61702	0.432297
V$NFAT_Q6	238	-1.64432	-1.3423	1.98391	0.392853
V$NFE2_01	263	3.39134	-2.22765	-1.18466	-1.60386
V$NFKAPPAB_01	245	1.14448	-2.80221	-1.38288	-0.742758
V$NFKAPPAB65_01	233	1.88895	-2.72261	-0.4477	0.693126
V$NFKB_C	255	1.30101	-3.31998	-2.42424	-0.250695
V$NFKB_Q6	246	-0.523325	-0.990021	1.33866	1.0074
V$NFKB_Q6_01	227	1.24985	-1.7045	-0.510828	0.311061
V$NFMUE1_Q6	232	-3.0005	4.76844	2.75453	-0.119668
V$NFY_01	240	1.30531	1.83392	2.56854	0.714479
V$NFY_C	237	2.24348	0.114242	2.31685	0.718987
V$NFY_Q6	253	-0.310285	0.871442	2.4481	-0.31045
V$NFY_Q6_01	254	0.573078	0.593919	0.309972	1.09892
V$NGFIC_01	243	-0.219943	0.681718	2.19548	0.378206
V$NKX22_01	181	-1.8087	1.23614	0.927403	-1.74001
V$NKX25_01	123	-0.735286	1.33016	1.5111	-3.04397
V$NKX25_02	254	-0.336734	1.59958	1.88895	5.05911
V$NKX3A_01	224	-0.771521	0.159523	2.50065	3.3768
V$NKX61_01	229	-1.38985	-2.16301	0.0687557	2.98266
V$NKX62_Q2	231	-0.240122	0.36982	0.029555	0.450033
V$NMYC_01	260	1.48045	0.932809	-0.683968	0.00854568
V$NRF1_Q6	236	1.49092	1.87799	-0.667844	-0.588411
V$NRF2_01	253	-2.27008	1.95905	-0.0355337	0.830032
V$NRF2_Q4	250	-0.33998	1.13885	1.87682	-0.248956
V$NRSF_01	96	1.01602	-0.853768	-0.515023	1.03544
V$OCT_C	253	0.0089068	-0.18592	2.23396	2.74848
V$OCT_Q6	252	1.11186	0.846092	3.27249	1.65854
V$OCT1_01	254	-0.458775	1.21343	1.2513	0.847704
V$OCT1_02	205	-1.36413	0.701577	2.99357	1.89682
V$OCT1_03	219	-1.92728	1.14492	2.18233	1.13974
V$OCT1_04	228	-3.01428	-0.114274	1.37963	3.31846
V$OCT1_05	241	-2.45663	-0.203836	2.52446	2.72337
V$OCT1_06	254	-1.42586	0.39556	2.73176	4.63225
V$OCT1_07	157	-1.3643	1.06352	1.20194	0.984473
V$OCT1_B	258	0.612199	0.151353	1.95665	1.7911
V$OCT1_Q5_01	259	-0.148612	0.954373	3.08203	2.08267
V$OCT1_Q6	256	0.049753	-0.432731	1.2971	-0.426519
V$OLF1_01	267	-0.808508	-0.828859	2.11047	1.23978
V$OSF2_Q6	251	-1.50006	-0.759013	1.57819	0.852988
V$P300_01	240	1.09541	-1.5077	-1.54336	-4.71708
V$P53_02	240	0.0615783	-2.19282	0.808648	1.75189
V$P53_DECAMER_Q2	242	1.97137	-1.53144	0.518385	0.978958
V$PAX_Q6	245	-0.814564	-0.102901	1.87403	0.120247
V$PAX2_01	55	-0.303213	1.0435	-1.01519	0.932122
V$PAX2_02	249	-0.481995	0.70892	1.88678	0.88389
V$PAX3_01	21	2.9794	0.312675	-0.154206	-0.750323
V$PAX3_B	86	-1.43756	0.964194	0.982785	1.96838
V$PAX4_01	252	0.655969	0.248865	1.03221	1.33778
V$PAX4_02	231	-2.1961	0.586219	-0.216016	3.26837
V$PAX4_03	246	-0.896294	-1.0831	2.8844	-0.631069
V$PAX4_04	209	-2.47935	-1.72913	0.989834	2.30078
V$PAX5_01	148	-0.509952	-0.314348	1.18094	1.57493
V$PAX5_02	17	-2.06045	1.59006	2.6106	-2.36906
V$PAX6_01	97	-1.37891	-0.257735	0.665773	1.69216
V$PAX8_01	37	-1.00325	-0.388628	-0.64182	3.96341
V$PAX8_B	104	-1.14704	-1.28304	0.831208	2.8594
V$PBX1_01	246	-1.33881	-0.867239	-0.096747	0.44489
V$PBX1_02	124	-0.36891	-0.897795	0.930256	3.14532
V$PEA3_Q6	250	-2.51831	-2.56272	-1.00807	-0.29614
V$PIT1_Q6	227	-0.345088	-1.21704	0.741117	1.85973
V$PITX2_Q2	242	-1.43606	-2.63885	1.57799	1.03785
V$POU1F1_Q6	227	-1.59509	-0.154516	0.394268	1.78191
V$POU3F2_01	98	-0.119397	-0.614213	1.04221	3.81242
V$POU3F2_02	251	0.357677	0.433459	1.21391	2.29492
V$POU6F1_01	235	-1.73398	0.0441528	3.08305	2.8013
V$PPAR_DR1_Q2	238	1.68708	0.509253	0.203988	-2.7138
V$PPARA_01	35	0.588131	-1.12369	-1.03249	0.771684
V$PPARA_02	126	2.2228	-1.33875	-1.37405	-0.465334
V$PPARG_01	42	-1.18305	0.661385	-1.63952	-2.65159
V$PR_01	139	-0.0811195	-0.724075	-0.640083	-0.949887
V$PR_02	128	-0.442979	0.39212	0.74861	-0.325984
V$PR_Q2	255	0.377055	-1.02214	0.77319	1.05384
V$PTF1BETA_Q6	234	0.15274	-0.202134	0.0268142	-0.022911
V$PU1_Q6	214	1.36948	-1.4164	-2.52105	0.241424
V$PXR_Q2	246	-1.8483	-1.28113	0.070266	2.06026
V$RFX1_01	245	-0.198562	-1.45182	-1.828	0.438982
V$RFX1_02	265	1.84211	0.0491056	0.582311	-2.7851
V$ROAZ_01	10	1.23252	-0.123491	1.09022	1.51175
V$RORA1_01	234	-1.16567	0.285573	0.640394	2.72793
V$RORA2_01	146	-1.69091	0.28034	1.87306	-1.63149
V$RP58_01	202	-1.574	-0.490711	2.09913	0.929047
V$RREB1_01	202	-2.65975	-0.460364	1.98319	0.226781
V$RSRFC4_01	239	-0.332282	0.163714	1.89585	0.682846
V$RSRFC4_Q2	208	-1.06585	0.601154	1.64398	2.67496
V$S8_01	234	-2.66727	1.24714	0.0244017	4.05041
V$SEF1_C	6	0.263065	-0.300764	0.30145	-0.615373
V$SF1_Q6	245	-2.33856	1.15917	-1.95129	-1.34362
V$SMAD_Q6	251	0.547772	-0.290554	2.22396	1.22232
V$SMAD3_Q6	230	-1.36567	-0.065124	2.62753	-1.95077
V$SMAD4_Q6	226	0.650429	0.816535	3.4567	-0.0304081
V$SOX5_01	255	-0.968634	-1.03448	-0.237958	3.03432
V$SOX9_B1	231	-0.235768	1.81967	2.85128	1.84399
V$SP1_01	227	-1.41304	-1.22598	1.81464	0.454149
V$SP1_Q2_01	237	-0.269523	-1.70945	1.13356	-0.63834
V$SP1_Q4_01	251	-0.332277	-0.905605	0.00269027	-0.763527
V$SP1_Q6	252	-0.355883	-0.870968	1.05375	-0.883989
V$SP1_Q6_01	234	0.453685	-2.64859	-0.135655	-0.984498
V$SP3_Q3	239	1.33384	-1.05907	-0.0646697	-0.945775
V$SPZ1_01	227	-1.67999	-0.105664	-0.429237	1.46352
V$SREBP_Q3	253	0.183347	-0.663697	2.31452	0.642907
V$SREBP1_01	160	1.29986	0.802901	0.950786	-1.33206
V$SREBP1_02	86	-0.504161	-0.583548	0.335342	-1.45428
V$SREBP1_Q6	239	-0.234608	-1.02253	-0.356507	0.939479
V$SRF_01	49	-3.00363	1.79972	3.56993	2.06237
V$SRF_C	206	-3.50164	1.46612	5.49405	5.43671
V$SRF_Q4	217	-3.85638	0.899134	2.91031	5.04546
V$SRF_Q5_01	215	-3.3922	0.941468	3.57634	4.78213
V$SRF_Q6	236	-2.9836	0.892141	4.00811	3.78617
V$SRY_01	217	-0.668329	-0.642468	1.16126	1.22877
V$SRY_02	246	-0.542522	-1.29846	1.89587	0.555924
V$STAT_01	243	2.03751	-1.73053	0.106971	0.191344
V$STAT_Q6	248	-0.717476	-0.135279	-0.118985	0.55435
V$STAT1_01	62	0.235141	0.997744	0.700851	-0.541739
V$STAT1_02	243	-0.475692	3.10711	2.26914	0.833305
V$STAT1_03	241	-0.332684	0.575271	0.975765	1.12807
V$STAT3_01	21	1.06709	0.488711	-0.210304	-1.35479
V$STAT3_02	144	0.841603	-1.86928	-0.34114	1.03273
V$STAT4_01	258	-2.76164	0.195529	1.08907	1.32887
V$STAT5A_01	242	1.86653	-0.978274	-0.393006	-0.42177
V$STAT5A_02	133	-0.65269	-0.721194	-1.81294	0.96375
V$STAT5A_03	252	-2.11983	0.179025	1.94767	-1.98059
V$STAT5A_04	201	-2.31616	0.917737	0.538387	1.09733
V$STAT5B_01	237	2.02112	-1.02093	-0.858722	-0.71416
V$STAT6_01	252	-2.10932	0.649282	2.50097	-1.73022
V$STAT6_02	252	-2.21469	-1.92942	-0.778252	-0.663139
V$T3R_Q6	237	0.614457	0.235075	0.0721821	0.693103
V$TAL1ALPHAE47_01	242	0.0109253	-0.983825	0.492927	-2.48355
V$TAL1BETAE47_01	234	-0.918028	-0.221059	-0.351418	-1.52852
V$TAL1BETAITF2_01	243	-1.05008	-0.486812	0.102007	-0.908486
V$TATA_01	246	1.89997	2.45975	7.81384	0.773672
V$TATA_C	272	2.2553	2.25861	2.84372	0.164023
V$TAXCREB_01	131	0.0518075	-1.05184	0.812921	3.2328
V$TAXCREB_02	25	1.36051	0.0742797	3.24501	2.09522
V$TBP_01	237	0.579714	0.258937	3.87477	0.197811
V$TCF11_01	241	-0.958743	3.29475	4.82689	0.492039
V$TCF11MAFG_01	200	-0.0539882	2.39104	2.58065	3.07329
V$TCF1P_Q6	256	-1.02261	-0.0145971	-0.624002	-1.49558
V$TCF4_Q5	233	-1.88795	-0.721733	0.568383	0.0346173
V$TEF_Q6	243	-0.0587159	-0.0934646	1.69902	0.0516684
V$TEF1_Q6	218	-2.53761	0.704077	0.658218	0.282828
V$TEL2_Q6	229	-1.12788	-0.687763	-1.31344	0.539285
V$TFIIA_Q6	242	-0.891364	0.15188	2.76795	1.97519
V$TFIII_Q6	194	0.814195	-0.837438	1.47199	1.30583
V$TGIF_01	237	1.10392	-1.20046	-0.466482	-1.13823
V$TITF1_Q3	234	-0.119724	2.04917	2.68873	-1.12963
V$TST1_01	253	0.377912	-1.1795	-0.753835	1.23874
V$TTF1_Q6	252	2.67984	0.969666	1.60863	2.47406
V$USF_01	245	0.758074	2.91232	1.4657	0.83115
V$USF_02	264	-0.352465	1.49863	0.599791	0.879593
V$USF_C	269	0.206909	-0.010296	-1.61779	-0.553831
V$USF_Q6	246	-0.91884	1.39979	-0.330416	1.56652
V$USF_Q6_01	227	-0.232145	0.665366	-0.0633053	-1.65389
V$USF2_Q6	241	-0.201346	1.93342	-0.433919	0.449623
V$VDR_Q3	218	2.27133	0.014914	0.972251	1.58773
V$VDR_Q6	256	-0.218586	-0.923815	0.473571	-4.05478
V$WHN_B	244	-1.12106	0.411803	0.236483	2.59789
V$XBP1_01	130	-0.324442	-1.00825	0.13649	0.331841
V$YY1_01	237	-2.39922	1.95974	2.83144	0.417136
V$YY1_02	230	-2.8761	1.5622	0.342676	-0.188176
V$YY1_Q6	234	-1.99958	4.64828	2.67336	-0.906771
V$ZF5_01	229	-0.10017	1.39766	0.957512	-0.126499
V$ZF5_B	229	-0.958935	-1.22053	0.765107	2.7425
V$ZIC1_01	249	0.668686	-1.79618	3.26835	-0.592045
V$ZIC2_01	241	0.707977	-1.20755	3.81035	-0.346198
V$ZIC3_01	248	-0.438838	-0.238047	3.84634	2.03767
V$ZID_01	249	-0.581517	1.73185	1.75012	-1.60507
WCAANNNYCAG_UNKNOWN	247	0.562431	-2.25177	-0.0303324	-1.00238
WCTCNATGGY_UNKNOWN	78	0.445662	1.28977	0.49833	-1.83919
WGGAATGY_V$TEF1_Q6	364	-2.00155	-1.23692	-0.229809	-1.46761
WGTTNNNNNAAA_UNKNOWN	525	-1.26224	0.738046	2.57923	3.64766
WTGAAAT_UNKNOWN	590	-2.18405	0.784158	2.64938	0.267895
WTTGKCTG_UNKNOWN	500	0.663778	-0.698202	1.6001	-0.64368
WWTAAGGC_UNKNOWN	139	-2.34889	0.22797	1.33528	4.35024
WYAAANNRNNNGCG_UNKNOWN	62	0.0353098	2.05552	1.7982	1.74816
YAATNANRNNNCAG_UNKNOWN	63	-1.55494	0.303194	-0.334719	0.537967
YAATNRNNNYNATT_UNKNOWN	101	-1.74459	-0.52825	0.0637323	0.0662242
YATGNWAAT_V$OCT_C	346	0.304999	0.433905	1.74168	1.3247
YATTNATC_UNKNOWN	360	-1.3253	-0.0991349	1.66902	1.2823
YCATTAA_UNKNOWN	539	-1.54585	0.479339	1.14121	3.84288
YGACNNYACAR_UNKNOWN	93	-0.121824	1.16829	0.0957801	-0.67796
YGCANTGCR_UNKNOWN	118	-2.82772	2.25282	3.19311	-0.264864
YGCGYRCGC_UNKNOWN	306	-0.063422	1.99776	-0.968581	1.92674
YGTCCTTGR_UNKNOWN	95	3.14666	0.645831	0.338073	4.01956
YKACATTT_UNKNOWN	272	-3.56729	-0.609757	0.556332	-0.0901205
YNGTTNNNATT_UNKNOWN	351	-2.09681	0.306172	1.25024	4.17294
YNTTTNNNANGCARM_UNKNOWN	68	-0.00936283	-0.414642	0.715572	-0.430453
YRCCAKNNGNCGC_UNKNOWN	63	-0.803895	0.217725	-0.387356	0.038902
YRTCANNRCGC_UNKNOWN	64	0.797314	2.57405	1.81623	-0.0660142
YTAATTAA_V$LHX3_01	179	-1.7227	-0.269221	1.92968	0.980265
YTAAYNGCT_UNKNOWN	147	-1.10316	-0.321785	2.00396	-2.30995
YTATTTTNR_V$MEF2_02	680	0.291987	-1.20277	2.76435	1.76419
YTCCCRNNAGGY_UNKNOWN	69	-0.493679	0.115108	-1.79524	0.687547
YTTCCNNNGGAMR_UNKNOWN	52	-1.51253	-0.369089	-0.457616	-1.33248
YWATTWNNRGCT_UNKNOWN	67	0.953496	1.70286	1.97766	4.4228
YYCATTCAWW_UNKNOWN	186	-3.40432	2.99812	0.880393	-0.262343
