# Supplementary material for: nc886 is induced by TGF-β and suppresses the microRNA pathway in ovarian cancer
Source: Nat Commun. 2018 Mar 21;9:1166. doi: 10.1038/s41467-018-03556-7 (PMC5862949; doi:10.1038/s41467-018-03556-7)
Supplement: Supplementary file 9 — Supplementary Data 6 [file 41467_2018_3556_MOESM9_ESM.xlsx]

## Sheet: Supplementary Data File 6
Supplementary Data File 6. Fold changes and p-values of 477 probes (containing 397 candidate miRNA target genes) selected from nc886 knockdown and TGF-β treatment
GeneID	expression change			p-value
	OSE80PC nc886_kd	SKOV3 TGF-b		OSE80PC nc886_kd	SKOV3 TGF-b
ABCB10//ILMN_1665730//Homo sapiens ATP-binding cassette, sub-family B (MDR/TAP), member 10 (ABCB10), nuclear gene encoding mitochondrial protein, mRNA.//23456//1q42.13e	-0.185	0.414		0.027	0
ACOT9//ILMN_1658995//Homo sapiens acyl-CoA thioesterase 9 (ACOT9), transcript variant 2, mRNA.//23597//Xp22.11a	-0.264	0.552		0.02	0
ACP2//ILMN_2104830//Homo sapiens acid phosphatase 2, lysosomal (ACP2), mRNA.//53//11p11.2b	-0.381	0.603		0.01	0.015
ACSL3//ILMN_1666096//Homo sapiens acyl-CoA synthetase long-chain family member 3 (ACSL3), transcript variant 1, mRNA.//2181//2q36.1c	-0.161	0.298		0.007	0.013
ACTL6A//ILMN_2328280//Homo sapiens actin-like 6A (ACTL6A), transcript variant 1, mRNA.//86//3q26.33a	-0.337	0.213		0.002	0.038
ACTR8//ILMN_1689162//Homo sapiens ARP8 actin-related protein 8 homolog (yeast) (ACTR8), mRNA.//93973//3p21.1a	-0.199	0.181		0.033	0.029
ADAMTS1//ILMN_1673566//Homo sapiens ADAM metallopeptidase with thrombospondin type 1 motif, 1 (ADAMTS1), mRNA.//9510//21q21.3a	-0.559	0.729		0.025	0.027
ADARB1//ILMN_1657442//Homo sapiens adenosine deaminase, RNA-specific, B1 (RED1 homolog rat) (ADARB1), transcript variant 4, mRNA.//104//21q22.3e	-0.291	0.092		0.018	0.024
ADH5//ILMN_1738604//Homo sapiens alcohol dehydrogenase 5 (class III), chi polypeptide (ADH5), mRNA.//128//4q23a	-0.183	0.348		0.013	0.013
AGPS//ILMN_1698209//Homo sapiens alkylglycerone phosphate synthase (AGPS), mRNA.//8540//2q31.2a	-0.237	0.724		0.041	0.006
AIMP2//ILMN_1673252//Homo sapiens aminoacyl tRNA synthetase complex-interacting multifunctional protein 2 (AIMP2), mRNA.//7965//7p22.1b	-0.207	0.701		0.004	0.001
AKT3//ILMN_2325610//Homo sapiens v-akt murine thymoma viral oncogene homolog 3 (protein kinase B, gamma) (AKT3), transcript variant 2, mRNA.//10000//1q44a	-0.131	0.124		0.019	0.002
ALG10B//ILMN_3251482//Homo sapiens asparagine-linked glycosylation 10, alpha-1,2-glucosyltransferase homolog B (yeast) (ALG10B), mRNA.//144245//12q12a	-0.212	0.218		0.003	0.023
ALMS1//ILMN_1709474//Homo sapiens Alstrom syndrome 1 (ALMS1), mRNA.//7840//2p13.2a	-0.153	0.104		0.034	0.029
ALPK2//ILMN_1811238//Homo sapiens alpha-kinase 2 (ALPK2), mRNA.//115701//18q21.31b-q21.32a	-0.643	1.387		0.001	0.012
ALS2CR4//ILMN_1800958//Homo sapiens amyotrophic lateral sclerosis 2 (juvenile) chromosome region, candidate 4 (ALS2CR4), transcript variant 1, mRNA.//65062//2q33.1f	-0.446	1.119		0	0.011
AMD1//ILMN_1667994//Homo sapiens adenosylmethionine decarboxylase 1 (AMD1), transcript variant 1, mRNA.//262//6q21h	-0.252	0.661		0.034	0
AMELY//ILMN_1727258//Homo sapiens amelogenin, Y-linked (AMELY), mRNA.//266//Yp11.2h	-0.069	0.095		0.042	0.05
AOX1//ILMN_1767113//Homo sapiens aldehyde oxidase 1 (AOX1), mRNA.//316//2q33.1e	-0.448	0.113		0.007	0.016
APEX1//ILMN_2319344//Homo sapiens APEX nuclease (multifunctional DNA repair enzyme) 1 (APEX1), transcript variant 1, mRNA.//328//14q11.2b	-0.277	0.792		0.003	0.048
ARF4//ILMN_1719518//Homo sapiens ADP-ribosylation factor 4 (ARF4), mRNA.//378//3p14.3a	-0.274	0.475		0.019	0.002
ARPC4//ILMN_1707336//Homo sapiens actin related protein 2/3 complex, subunit 4, 20kDa (ARPC4), transcript variant 2, mRNA.//10093//3p25.3c	-0.091	0.364		0.007	0.002
ARPC5//ILMN_1768394//Homo sapiens actin related protein 2/3 complex, subunit 5, 16kDa (ARPC5), mRNA.//10092//1q25.3e	-0.225	0.321		0.003	0.019
ASAP1//ILMN_2233366//Homo sapiens ArfGAP with SH3 domain, ankyrin repeat and PH domain 1 (ASAP1), mRNA.//50807//8q24.21c	-0.206	0.524		0.05	0.006
ATP5C1//ILMN_1701269//Homo sapiens ATP synthase, H+ transporting, mitochondrial F1 complex, gamma polypeptide 1 (ATP5C1), nuclear gene encoding mitochondrial protein, transcript variant 2, mRNA.//509//10p14d	-0.19	0.335		0.022	0.012
ATP6V0E1//ILMN_1715635//Homo sapiens ATPase, H+ transporting, lysosomal 9kDa, V0 subunit e1 (ATP6V0E1), mRNA.//8992//5q35.2a	-0.146	0.555		0.024	0.002
ATP6V1D//ILMN_1797310//Homo sapiens ATPase, H+ transporting, lysosomal 34kDa, V1 subunit D (ATP6V1D), mRNA.//51382//14q23.3b	-0.184	0.398		0.043	0.008
ATXN1//ILMN_1800951//Homo sapiens ataxin 1 (ATXN1), mRNA.//6310//6p22.3f-p22.3e	-0.239	0.692		0	0
ATXN1//ILMN_2153332//Homo sapiens ataxin 1 (ATXN1), mRNA.//6310//6p22.3f-p22.3e	-0.43	1.157		0.034	0
AVEN//ILMN_1710216//Homo sapiens apoptosis, caspase activation inhibitor (AVEN), mRNA.//57099//15q14a	-0.454	0.932		0.01	0.021
B3GALNT1//ILMN_1726840//Homo sapiens beta-1,3-N-acetylgalactosaminyltransferase 1 (globoside blood group) (B3GALNT1), transcript variant 2, mRNA.//8706//3q26.1a	-0.189	0.163		0.008	0.005
B3GALNT1//ILMN_2325347//Homo sapiens beta-1,3-N-acetylgalactosaminyltransferase 1 (globoside blood group) (B3GALNT1), transcript variant 3, mRNA.//8706//3q26.1a	-0.348	0.361		0.02	0.022
B4GALT1//ILMN_1766221//Homo sapiens UDP-Gal:betaGlcNAc beta 1,4- galactosyltransferase, polypeptide 1 (B4GALT1), mRNA.//2683//9p13.3e	-0.237	0.394		0.002	0.005
BCAP29//ILMN_1697642//Homo sapiens B-cell receptor-associated protein 29 (BCAP29), transcript variant 1, mRNA.//55973//7q22.3c	-0.221	0.547		0.049	0
BEND6//ILMN_1706969//Homo sapiens BEN domain containing 6 (BEND6), mRNA.//221336//6p12.1a	-0.207	1.326		0.048	0
BEX1//ILMN_1702637//Homo sapiens brain expressed, X-linked 1 (BEX1), mRNA.//55859//Xq22.1e	-0.354	0.13		0.033	0.029
BICD2//ILMN_1771268//Homo sapiens bicaudal D homolog 2 (Drosophila) (BICD2), transcript variant 1, mRNA.//23299//9q22.31b	-0.078	0.14		0.026	0.008
BIRC2//ILMN_1768194//Homo sapiens baculoviral IAP repeat-containing 2 (BIRC2), mRNA.//329//11q22.2a	-0.268	0.357		0.049	0.043
BMP1//ILMN_1800776//Homo sapiens bone morphogenetic protein 1 (BMP1), transcript variant BMP1-4, mRNA.//649//8p21.3a	-0.163	0.118		0.024	0.02
BRE//ILMN_1778684//Homo sapiens brain and reproductive organ-expressed (TNFRSF1A modulator) (BRE), transcript variant 5, mRNA.//9577//2p23.2b	-0.194	0.65		0.002	0.007
BRE//ILMN_2363489//Homo sapiens brain and reproductive organ-expressed (TNFRSF1A modulator) (BRE), transcript variant 3, mRNA.//9577//2p23.2b	-0.326	1.089		0.006	0.002
BRMS1L//ILMN_1775943//Homo sapiens breast cancer metastasis-suppressor 1-like (BRMS1L), mRNA.//84312//14q13.2b	-0.347	0.309		0.005	0.003
BRP44L//ILMN_2226324//Homo sapiens brain protein 44-like (BRP44L), mRNA.//51660//6q27c	-0.301	0.808		0.003	0.009
BTBD3//ILMN_1713964//Homo sapiens BTB (POZ) domain containing 3 (BTBD3), transcript variant 1, mRNA.//22903//20p12.2a	-0.311	0.12		0.024	0.031
C12orf49//ILMN_2161556//Homo sapiens chromosome 12 open reading frame 49 (C12orf49), mRNA.//79794//12q24.22a	-0.344	0.273		0.029	0.028
C12orf5//ILMN_1791792//Homo sapiens chromosome 12 open reading frame 5 (C12orf5), mRNA.//57103//12p13.32a	-0.214	0.15		0.014	0.033
C14orf143//ILMN_2193315//Homo sapiens chromosome 14 open reading frame 143 (C14orf143), mRNA.//90141//14q32.11a	-0.313	0.163		0.038	0.037
C14orf156//ILMN_1661945//Homo sapiens chromosome 14 open reading frame 156 (C14orf156), mRNA.//81892//14q24.3d	-0.262	0.257		0.017	0.005
C14orf32//ILMN_1779279//Homo sapiens chromosome 14 open reading frame 32 (C14orf32), mRNA.//93487//14q22.3a	-0.38	0.3		0.016	0.018
C16orf90//ILMN_1713956//Homo sapiens chromosome 16 open reading frame 90 (C16orf90), mRNA.//646174//16p13.3c	-0.097	0.113		0.007	0.026
C21orf77//ILMN_1807686//Homo sapiens chromosome 21 open reading frame 77 (C21orf77), mRNA.//55264//21q22.11b	-0.155	0.12		0.003	0
C2orf25//ILMN_1810759//Homo sapiens chromosome 2 open reading frame 25 (C2orf25), mRNA.//27249//2q23.2a	-0.169	0.697		0.015	0.016
C2orf25//ILMN_2090558//Homo sapiens chromosome 2 open reading frame 25 (C2orf25), mRNA.//27249//2q23.2a	-0.251	0.578		0.008	0.032
C3orf26//ILMN_1705753//Homo sapiens chromosome 3 open reading frame 26 (C3orf26), mRNA.//84319//3q12.1c	-0.427	0.402		0.003	0.008
C3orf26//ILMN_2215545//Homo sapiens chromosome 3 open reading frame 26 (C3orf26), mRNA.//84319//3q12.1c	-0.534	0.338		0.002	0.01
C3orf52//ILMN_2184612//Homo sapiens chromosome 3 open reading frame 52 (C3orf52), mRNA.//79669//3q13.2a	-0.159	0.598		0.043	0.008
C3orf59//ILMN_1700967//Homo sapiens chromosome 3 open reading frame 59 (C3orf59), mRNA.//151963//3q29a	-0.418	0.833		0	0
C3orf60//ILMN_1691557//Homo sapiens chromosome 3 open reading frame 60 (C3orf60), transcript variant 5, mRNA.//25915//3p21.31d	-0.111	0.062		0.037	0.011
C4orf18//ILMN_1802019//Homo sapiens chromosome 4 open reading frame 18 (C4orf18), transcript variant 1, mRNA.//51313//4q32.1d	-0.073	0.189		0.021	0.008
C5orf13//ILMN_1680738//Homo sapiens chromosome 5 open reading frame 13 (C5orf13), mRNA.//9315//5q22.1b	-0.385	2.717		0.018	0
C5orf22//ILMN_1796595//Homo sapiens chromosome 5 open reading frame 22 (C5orf22), mRNA.//55322//5p13.3c	-0.194	0.135		0.025	0.001
C7orf70//ILMN_1717219//Homo sapiens chromosome 7 open reading frame 70 (C7orf70), mRNA.//84792//7p22.1b	-0.231	0.276		0.035	0.009
CALD1//ILMN_1730487//Homo sapiens caldesmon 1 (CALD1), transcript variant 5, mRNA.//800//7q33b	-0.597	0.664		0.002	0.005
CALD1//ILMN_2324002//Homo sapiens caldesmon 1 (CALD1), transcript variant 3, mRNA.//800//7q33b	-0.728	0.671		0.003	0.012
CAMK4//ILMN_1767168//Homo sapiens calcium/calmodulin-dependent protein kinase IV (CAMK4), mRNA.//814//5q22.1b	-0.118	0.061		0.048	0.033
CASC4//ILMN_2325574//Homo sapiens cancer susceptibility candidate 4 (CASC4), transcript variant 2, mRNA.//113201//15q15.3c	-0.214	0.328		0.034	0.005
CAV2//ILMN_1735220//Homo sapiens caveolin 2 (CAV2), transcript variant 1, mRNA.//858//7q31.2b	-0.272	0.814		0.011	0.001
CBL//ILMN_2181968//Homo sapiens Cas-Br-M (murine) ecotropic retroviral transforming sequence (CBL), mRNA.//867//11q23.3e	-0.34	0.491		0	0.004
CCDC90B//ILMN_1692948//Homo sapiens coiled-coil domain containing 90B (CCDC90B), mRNA.//60492//11q14.1d	-0.185	0.368		0.046	0.011
CCT7//ILMN_2341793//Homo sapiens chaperonin containing TCP1, subunit 7 (eta) (CCT7), transcript variant 2, mRNA.//10574//2p13.2a	-0.199	0.253		0.022	0.029
CD151//ILMN_1661589//Homo sapiens CD151 molecule (Raph blood group) (CD151), transcript variant 4, mRNA.//977//11p15.5c	-0.177	1.611		0.012	0.027
CD151//ILMN_2326713//Homo sapiens CD151 molecule (Raph blood group) (CD151), transcript variant 2, mRNA.//977//11p15.5c	-0.207	0.774		0.02	0.001
CD24//ILMN_2060413//Homo sapiens CD24 molecule (CD24), mRNA.//100133941//	-0.224	0.782		0.027	0.001
CD58//ILMN_1785268//Homo sapiens CD58 molecule (CD58), mRNA.//965//1p13.1b	-0.222	0.526		0	0.023
CD58//ILMN_2147517//Homo sapiens CD58 molecule (CD58), mRNA.//965//1p13.1b	-0.354	0.684		0.021	0.002
CD99L2//ILMN_1700681//Homo sapiens CD99 molecule-like 2 (CD99L2), transcript variant 3, mRNA.//83692//Xq28c	-0.256	0.612		0	0.023
CDC42SE2//ILMN_1735594//Homo sapiens CDC42 small effector 2 (CDC42SE2), transcript variant 1, mRNA.//56990//5q31.1a	-0.12	0.25		0.001	0
CDH2//ILMN_1779228//Homo sapiens cadherin 2, type 1, N-cadherin (neuronal) (CDH2), mRNA.//1000//18q12.1a	-0.338	0.661		0.003	0.005
CDH6//ILMN_1766675//Homo sapiens cadherin 6, type 2, K-cadherin (fetal kidney) (CDH6), mRNA.//1004//5p13.3d-p13.3c	-0.171	2.036		0.006	0.001
CDK2AP1//ILMN_3245559//Homo sapiens cyclin-dependent kinase 2 associated protein 1 (CDK2AP1), mRNA.//8099//12q24.31d	-0.154	0.418		0.034	0.01
CDKAL1//ILMN_1788022//Homo sapiens CDK5 regulatory subunit associated protein 1-like 1 (CDKAL1), mRNA.//54901//6p22.3c-p22.3b	-0.198	0.268		0.006	0.012
CHAC2//ILMN_2148150//Homo sapiens ChaC, cation transport regulator homolog 2 (E. coli) (CHAC2), mRNA.//494143//2p16.2a	-0.155	0.128		0.03	0.01
CHES1//ILMN_2106902//Homo sapiens checkpoint suppressor 1 (CHES1), mRNA.//1112//14q31.3d-q32.11a	-0.328	0.545		0.001	0.031
CIRBP//ILMN_1674661//Homo sapiens cold inducible RNA binding protein (CIRBP), mRNA.//1153//19p13.3i	-0.367	0.388		0.022	0.034
CLIP1//ILMN_1723058//Homo sapiens CAP-GLY domain containing linker protein 1 (CLIP1), transcript variant 1, mRNA.//6249//12q24.31c	-0.146	0.102		0.021	0.035
CNIH//ILMN_1786532//Homo sapiens cornichon homolog (Drosophila) (CNIH), mRNA.//10175//14q22.2b	-0.2	0.771		0.05	0.029
CNN3//ILMN_1782439//Homo sapiens calponin 3, acidic (CNN3), mRNA.//1266//1p21.3d	-0.361	0.65		0.003	0
COL12A1//ILMN_1733756//Homo sapiens collagen, type XII, alpha 1 (COL12A1), transcript variant short, mRNA.//1303//6q13c-q14.1a	-0.268	0.296		0.018	0.004
COL1A1//ILMN_1701308//Homo sapiens collagen, type I, alpha 1 (COL1A1), mRNA.//1277//17q21.33a	-0.511	4.363		0.02	0.007
COL1A2//ILMN_2104356//Homo sapiens collagen, type I, alpha 2 (COL1A2), mRNA.//1278//7q21.3a	-0.6	2.469		0.042	0.001
COL4A1//ILMN_1653028//Homo sapiens collagen, type IV, alpha 1 (COL4A1), mRNA.//1282//13q34a	-0.26	1.039		0.005	0.002
COL5A2//ILMN_1729117//Homo sapiens collagen, type V, alpha 2 (COL5A2), mRNA.//1290//2q32.2a	-0.722	1.274		0.005	0.01
COMMD8//ILMN_1765644//Homo sapiens COMM domain containing 8 (COMMD8), mRNA.//54951//4p12b-p12a	-0.289	0.796		0.009	0.001
COX10//ILMN_1670901//Homo sapiens COX10 homolog, cytochrome c oxidase assembly protein, heme A: farnesyltransferase (yeast) (COX10), nuclear gene encoding mitochondrial protein, mRNA.//1352//17p12b	-0.227	0.185		0.015	0.008
CPA4//ILMN_1784294//Homo sapiens carboxypeptidase A4 (CPA4), mRNA.//51200//7q32.2b	-0.444	0.149		0.032	0.025
CRIM1//ILMN_2146418//Homo sapiens cysteine rich transmembrane BMP regulator 1 (chordin-like) (CRIM1), mRNA.//51232//2p22.2b	-0.606	0.3		0.001	0.021
CRISPLD1//ILMN_2151522//Homo sapiens cysteine-rich secretory protein LCCL domain containing 1 (CRISPLD1), mRNA.//83690//8q21.11b	-0.141	0.174		0.029	0.002
CTDSPL2//ILMN_1665655//Homo sapiens CTD (carboxy-terminal domain, RNA polymerase II, polypeptide A) small phosphatase like 2 (CTDSPL2), mRNA.//51496//15q15.3c	-0.116	0.144		0.048	0.024
CTGF//ILMN_1699829//Homo sapiens connective tissue growth factor (CTGF), mRNA.//1490//6q23.2b	-1.028	0.837		0	0.001
CTGF//ILMN_2115125//Homo sapiens connective tissue growth factor (CTGF), mRNA.//1490//6q23.2b	-1.026	0.734		0	0.002
CTHRC1//ILMN_1725090//Homo sapiens collagen triple helix repeat containing 1 (CTHRC1), mRNA.//115908//8q22.3c	-0.254	1.704		0.048	0.003
CUL5//ILMN_2176955//Homo sapiens cullin 5 (CUL5), mRNA.//8065//11q22.3c	-0.195	0.195		0.003	0.008
CXorf18//ILMN_3193949//PREDICTED: Homo sapiens chromosome X open reading frame 18 (CXorf18), miscRNA.//619455//Xq27.2a	-0.132	0.074		0.044	0.008
CYB5R4//ILMN_1688158//Homo sapiens cytochrome b5 reductase 4 (CYB5R4), mRNA.//51167//6q14.2b-q14.3a	-0.135	0.186		0.039	0.046
CYP20A1//ILMN_1718177//Homo sapiens cytochrome P450, family 20, subfamily A, polypeptide 1 (CYP20A1), mRNA.//57404//2q33.2a	-0.315	0.184		0.007	0.006
CYP20A1//ILMN_2391333//Homo sapiens cytochrome P450, family 20, subfamily A, polypeptide 1 (CYP20A1), transcript variant 1, mRNA.//57404//2q33.2a	-0.188	0.196		0.045	0.01
DBNL//ILMN_1698307//Homo sapiens drebrin-like (DBNL), transcript variant 2, mRNA.//28988//7p13d	-0.183	0.396		0.01	0.044
DDX21//ILMN_1735461//Homo sapiens DEAD (Asp-Glu-Ala-Asp) box polypeptide 21 (DDX21), mRNA.//9188//10q21.3e	-0.16	0.302		0.027	0.012
DEFB112//ILMN_2086654//Homo sapiens defensin, beta 112 (DEFB112), mRNA.//245915//6p12.3a	-0.119	0.113		0.036	0.04
DEPDC7//ILMN_1718152//Homo sapiens DEP domain containing 7 (DEPDC7), transcript variant 2, mRNA.//91614//11p13d	-0.143	0.376		0.025	0.012
DIAPH3//ILMN_1695226//Homo sapiens diaphanous homolog 3 (Drosophila) (DIAPH3), transcript variant 2, mRNA.//81624//13q21.2b	-0.651	0.302		0.015	0.001
DIO2//ILMN_1749162//Homo sapiens deiodinase, iodothyronine, type II (DIO2), transcript variant 1, mRNA.//1734//14q31.1b	-0.659	0.137		0	0.014
DIRC2//ILMN_1793743//Homo sapiens disrupted in renal carcinoma 2 (DIRC2), mRNA.//84925//3q21.1a-q21.1b	-0.111	0.459		0.002	0.027
DKFZp547K054//ILMN_3188583//PREDICTED: Homo sapiens hypothetical protein DKFZp547K054 (DKFZp547K054), mRNA.//56974//7p22.1a	-0.101	0.104		0.038	0.033
DKK3//ILMN_2398159//Homo sapiens dickkopf homolog 3 (Xenopus laevis) (DKK3), transcript variant 2, mRNA.//27122//11p15.3b	-0.291	1.011		0.003	0.032
DNAJB12//ILMN_1712929//Homo sapiens DnaJ (Hsp40) homolog, subfamily B, member 12 (DNAJB12), transcript variant 1, mRNA.//54788//10q22.1f	-0.207	0.086		0.048	0.012
DNAJC24//ILMN_1685930//Homo sapiens DnaJ (Hsp40) homolog, subfamily C, member 24 (DNAJC24), mRNA.//120526//11p13f	-0.215	0.146		0.012	0.047
DNCL1//ILMN_1795227//Homo sapiens dynein, cytoplasmic, light polypeptide 1 (DNCL1), mRNA.//8655//12q24.31a	-0.144	0.259		0.03	0.001
DOCK11//ILMN_1765860//Homo sapiens dedicator of cytokinesis 11 (DOCK11), mRNA.//139818//Xq24a-q24b	-0.224	0.304		0.041	0.006
DPH2//ILMN_2375418//Homo sapiens DPH2 homolog (S. cerevisiae) (DPH2), transcript variant 1, mRNA.//1802//1p34.1f	-0.136	0.41		0.04	0.028
DRG1//ILMN_1658259//Homo sapiens developmentally regulated GTP binding protein 1 (DRG1), mRNA.//4733//22q12.2c	-0.308	0.417		0.001	0.027
DSCR3//ILMN_1717099//Homo sapiens Down syndrome critical region gene 3 (DSCR3), mRNA.//10311//21q22.13a	-0.149	0.797		0.007	0.006
DSE//ILMN_1706498//Homo sapiens dermatan sulfate epimerase (DSE), transcript variant 1, mRNA.//29940//6q22.1d	-0.458	0.738		0.029	0
DUSP11//ILMN_1740171//Homo sapiens dual specificity phosphatase 11 (RNA/RNP complex 1-interacting) (DUSP11), mRNA.//8446//2p13.2a	-0.256	0.29		0.005	0.003
DYNLL1//ILMN_2300186//Homo sapiens dynein, light chain, LC8-type 1 (DYNLL1), transcript variant 1, mRNA.//8655//12q24.31a	-0.224	0.236		0.034	0
EFEMP1//ILMN_1673880//Homo sapiens EGF-containing fibulin-like extracellular matrix protein 1 (EFEMP1), transcript variant 1, mRNA.//2202//2p16.1d	-0.773	0.102		0.005	0.01
EFEMP1//ILMN_2350634//Homo sapiens EGF-containing fibulin-like extracellular matrix protein 1 (EFEMP1), transcript variant 2, mRNA.//2202//2p16.1d	-0.693	0.484		0	0.001
EIF3M//ILMN_2192693//Homo sapiens eukaryotic translation initiation factor 3, subunit M (EIF3M), mRNA.//10480//11p13e	-0.19	0.474		0.028	0.001
ENPP1//ILMN_1700888//Homo sapiens ectonucleotide pyrophosphatase/phosphodiesterase 1 (ENPP1), mRNA.//5167//6q23.2a	-0.275	0.196		0	0.02
ENSA//ILMN_1760779//Homo sapiens endosulfine alpha (ENSA), transcript variant 2, mRNA.//2029//1q21.2c	-0.15	0.216		0.046	0.029
ESD//ILMN_1720285//Homo sapiens esterase D/formylglutathione hydrolase (ESD), mRNA.//2098//13q14.2a	-0.217	0.152		0.043	0.044
EXTL2//ILMN_1797950//Homo sapiens exostoses (multiple)-like 2 (EXTL2), transcript variant 1, mRNA.//2135//1p21.2a	-0.2	0.34		0.01	0.016
F2RL2//ILMN_1728923//Homo sapiens coagulation factor II (thrombin) receptor-like 2 (F2RL2), mRNA.//2151//5q13.3d	-0.122	0.064		0.026	0.019
FAIM//ILMN_1690101//Homo sapiens Fas apoptotic inhibitory molecule (FAIM), transcript variant 1, mRNA.//55179//3q22.3c	-0.306	0.498		0.011	0.01
FAM176A//ILMN_3194638//Homo sapiens family with sequence similarity 176, member A (FAM176A), transcript variant 1, mRNA.//84141//2p12i	-0.554	1.068		0.003	0.05
FAM32A//ILMN_3237241//Homo sapiens family with sequence similarity 32, member A (FAM32A), mRNA.//26017//19p13.11f	-0.254	0.226		0.014	0.006
FAM92A1//ILMN_1685856//Homo sapiens family with sequence similarity 92, member A1 (FAM92A1), mRNA.//137392//8q22.1b	-0.157	0.576		0.014	0.022
FASTK//ILMN_1691861//Homo sapiens Fas-activated serine/threonine kinase (FASTK), transcript variant 1, mRNA.//10922//7q36.1d	-0.186	0.472		0	0.019
FBLN2//ILMN_2390919//Homo sapiens fibulin 2 (FBLN2), transcript variant 2, mRNA.//2199//3p25.1b	-0.134	0.37		0.032	0.029
FBP1//ILMN_1728799//Homo sapiens fructose-1,6-bisphosphatase 1 (FBP1), mRNA.//2203//9q22.32a	-0.102	0.132		0.003	0.013
FBXL3//ILMN_1794187//Homo sapiens F-box and leucine-rich repeat protein 3 (FBXL3), mRNA.//26224//13q22.3a	-0.262	0.458		0.037	0
FBXO11//ILMN_1678404//Homo sapiens F-box protein 11 (FBXO11), transcript variant 2, mRNA.//80204//2p16.3d	-0.269	0.238		0.034	0.007
FEZ2//ILMN_1739586//Homo sapiens fasciculation and elongation protein zeta 2 (zygin II) (FEZ2), transcript variant 1, mRNA.//9637//2p22.2b	-0.255	0.389		0	0.014
FHOD3//ILMN_1761322//Homo sapiens formin homology 2 domain containing 3 (FHOD3), mRNA.//80206//18q12.2b	-0.25	0.363		0.031	0.005
FILIP1L//ILMN_1730906//Homo sapiens filamin A interacting protein 1-like (FILIP1L), transcript variant 1, mRNA.//11259//3q12.1c	-0.167	0.138		0.014	0.017
FLJ20444//ILMN_1811181//PREDICTED: Homo sapiens hypothetical protein FLJ20444, transcript variant 2 (FLJ20444), mRNA.//403323//9q12g	-0.379	0.131		0.013	0.039
FLJ44861//ILMN_1671997//Homo sapiens FLJ44861 protein (FLJ44861), mRNA.//388428//17q25.3f	-0.123	0.054		0.042	0.049
FRMD6//ILMN_2330787//Homo sapiens FERM domain containing 6 (FRMD6), transcript variant 2, mRNA.//122786//14q22.1c	-0.546	2.111		0.031	0
FSTL1//ILMN_2201678//Homo sapiens follistatin-like 1 (FSTL1), mRNA.//11167//3q13.33b	-0.399	1.08		0.007	0.001
G3BP1//ILMN_2357809//Homo sapiens GTPase activating protein (SH3 domain) binding protein 1 (G3BP1), transcript variant 2, mRNA.//10146//5q33.1e	-0.312	0.373		0.014	0
GAS6//ILMN_1779558//Homo sapiens growth arrest-specific 6 (GAS6), mRNA.//2621//13q34d	-0.44	0.354		0.007	0.015
GATC//ILMN_1809034//Homo sapiens glutamyl-tRNA(Gln) amidotransferase, subunit C homolog (bacterial) (GATC), mRNA.//283459//12q24.31a	-0.208	0.289		0.032	0.034
GLB1//ILMN_2397721//Homo sapiens galactosidase, beta 1 (GLB1), transcript variant 2, mRNA.//2720//3p22.3c	-0.232	0.5		0.001	0.001
GLIPR1//ILMN_1769245//Homo sapiens GLI pathogenesis-related 1 (GLIPR1), mRNA.//11010//12q21.2a	-0.723	0.442		0.002	0.005
GOPC//ILMN_2388585//Homo sapiens golgi associated PDZ and coiled-coil motif containing (GOPC), transcript variant 1, mRNA.//57120//6q22.2b	-0.264	0.417		0.046	0.003
GPR177//ILMN_1671260//Homo sapiens G protein-coupled receptor 177 (GPR177), transcript variant 2, mRNA.//79971//1p31.3a	-0.157	0.293		0.011	0.012
GPR177//ILMN_2399769//Homo sapiens G protein-coupled receptor 177 (GPR177), transcript variant 2, mRNA.//79971//1p31.3a	-0.219	0.19		0.015	0.012
GPR89B//ILMN_1804539//Homo sapiens G protein-coupled receptor 89B (GPR89B), mRNA.//51463//1q21.1d	-0.212	0.128		0.014	0.01
HADH2//ILMN_1691926//Homo sapiens hydroxyacyl-Coenzyme A dehydrogenase, type II (HADH2), transcript variant 1, mRNA.//3028//Xp11.22a	-0.238	0.378		0.015	0.047
HAT1//ILMN_1693905//Homo sapiens histone acetyltransferase 1 (HAT1), transcript variant 1, mRNA.//8520//2q31.1d	-0.237	0.613		0.014	0
HCFC1//ILMN_1732705//Homo sapiens host cell factor C1 (VP16-accessory protein) (HCFC1), mRNA.//3054//Xq28f	-0.161	0.427		0.009	0.001
HECW2//ILMN_1775268//Homo sapiens HECT, C2 and WW domain containing E3 ubiquitin protein ligase 2 (HECW2), mRNA.//57520//2q32.3e-q33.1a	-0.156	0.24		0.014	0.004
HMGN2//ILMN_2058141//Homo sapiens high-mobility group nucleosomal binding domain 2 (HMGN2), mRNA.//3151//1p36.11b	-0.166	0.365		0.014	0.032
HSPA8//ILMN_1686367//Homo sapiens heat shock 70kDa protein 8 (HSPA8), transcript variant 1, mRNA.//3312//11q24.1b	-0.282	0.864		0.01	0
HSPA8//ILMN_2413084//Homo sapiens heat shock 70kDa protein 8 (HSPA8), transcript variant 2, mRNA.//3312//11q24.1b	-0.368	0.84		0.001	0
IFNA17//ILMN_1652376//Homo sapiens interferon, alpha 17 (IFNA17), mRNA.//3451//9p21.3d	-0.06	0.07		0.002	0.006
IGFBP5//ILMN_1750324//Homo sapiens insulin-like growth factor binding protein 5 (IGFBP5), mRNA.//3488//2q35c	-0.536	2.538		0	0.048
IL11//ILMN_1788107//Homo sapiens interleukin 11 (IL11), mRNA.//3589//19q13.42b	-0.428	2.099		0.013	0
IL15//ILMN_2369221//Homo sapiens interleukin 15 (IL15), transcript variant 1, mRNA.//3600//4q31.21a-q31.21b	-0.238	0.485		0.022	0.012
IL5RA//ILMN_1756455//Homo sapiens interleukin 5 receptor, alpha (IL5RA), transcript variant 1, mRNA.//3568//3p26.3a	-0.181	0.182		0.025	0.008
IMPAD1//ILMN_1696311//Homo sapiens inositol monophosphatase domain containing 1 (IMPAD1), mRNA.//54928//8q12.1b	-0.382	0.228		0.033	0.004
INPP4A//ILMN_1693709//Homo sapiens inositol polyphosphate-4-phosphatase, type I, 107kDa (INPP4A), transcript variant a, mRNA.//3631//2q11.2c	-0.148	0.064		0.004	0.006
ITFG1//ILMN_1693310//Homo sapiens integrin alpha FG-GAP repeat containing 1 (ITFG1), mRNA.//81533//16q12.1a	-0.315	0.446		0.014	0.001
IVNS1ABP//ILMN_1717877//Homo sapiens influenza virus NS1A binding protein (IVNS1ABP), mRNA.//10625//1q25.3g	-0.285	1.18		0.002	0.018
JAM2//ILMN_1672350//Homo sapiens junctional adhesion molecule 2 (JAM2), mRNA.//58494//21q21.3a	-0.24	0.201		0.036	0.04
JAZF1//ILMN_1682727//Homo sapiens JAZF zinc finger 1 (JAZF1), mRNA.//221895//7p15.2a-p15.1d	-0.224	0.243		0.035	0.017
KCMF1//ILMN_1779480//PREDICTED: Homo sapiens potassium channel modulatory factor 1 (KCMF1), mRNA.//56888//2p11.2g	-0.162	0.374		0.023	0
KDELC2//ILMN_1651557//Homo sapiens KDEL (Lys-Asp-Glu-Leu) containing 2 (KDELC2), mRNA.//143888//11q22.3c	-0.312	0.168		0.028	0.043
KIAA0922//ILMN_1668469//Homo sapiens KIAA0922 (KIAA0922), mRNA.//23240//4q31.3d	-0.222	0.109		0.025	0.03
KIAA1024//ILMN_1692394//Homo sapiens KIAA1024 (KIAA1024), mRNA.//23251//15q25.1a	-0.184	0.064		0.039	0.031
KIF2A//ILMN_1734476//Homo sapiens kinesin heavy chain member 2A (KIF2A), mRNA.//3796//5q12.1c	-0.24	0.323		0.009	0.013
KIF5B//ILMN_1788160//Homo sapiens kinesin family member 5B (KIF5B), mRNA.//3799//10p11.22c	-0.264	0.513		0.019	0.013
KIT//ILMN_2229379//Homo sapiens v-kit Hardy-Zuckerman 4 feline sarcoma viral oncogene homolog (KIT), mRNA.//3815//4q12c	-0.141	1.026		0.034	0.009
KLF12//ILMN_1714444//Homo sapiens Kruppel-like factor 12 (KLF12), mRNA.//11278//13q22.1b	-0.152	0.146		0.001	0.03
KRT17P3//ILMN_3195198//PREDICTED: Homo sapiens misc_RNA (KRT17P3), miscRNA.//729682//17q11.2c	-0.087	0.399		0.044	0.002
KRT33B//ILMN_1770015//Homo sapiens keratin 33B (KRT33B), mRNA.//3884//17q21.2b	-0.088	0.152		0.039	0.041
KRT34//ILMN_1770228//Homo sapiens keratin 34 (KRT34), mRNA.//3885//17q21.2b	-0.585	0.596		0.001	0.032
KRT8//ILMN_1753584//Homo sapiens keratin 8 (KRT8), mRNA.//3856//12q13.13e	-0.139	0.337		0.015	0
KRT80//ILMN_1705814//Homo sapiens keratin 80 (KRT80), transcript variant 1, mRNA.//144501//12q13.13d	-0.346	0.541		0.001	0.019
KRT81//ILMN_1801442//Homo sapiens keratin 81 (KRT81), mRNA.//3887//12q13.13d	-0.272	3.59		0.011	0
LACTB//ILMN_1693830//Homo sapiens lactamase, beta (LACTB), nuclear gene encoding mitochondrial protein, transcript variant 2, mRNA.//114294//15q22.2b	-0.48	0.373		0.001	0.002
LACTB//ILMN_1703335//Homo sapiens lactamase, beta (LACTB), nuclear gene encoding mitochondrial protein, transcript variant 1, mRNA.//114294//15q22.2b	-0.377	0.672		0.022	0
LAMP2//ILMN_1673282//Homo sapiens lysosomal-associated membrane protein 2 (LAMP2), transcript variant LAMP2A, mRNA.//3920//Xq24d	-0.124	0.614		0.033	0
LAMP2//ILMN_2243687//Homo sapiens lysosomal-associated membrane protein 2 (LAMP2), transcript variant LAMP2A, mRNA.//3920//Xq24d	-0.2	0.339		0	0.021
LAP3//ILMN_1683792//Homo sapiens leucine aminopeptidase 3 (LAP3), mRNA.//51056//4p15.32b	-0.557	0.49		0.009	0.001
LEMD3//ILMN_1727361//Homo sapiens LEM domain containing 3 (LEMD3), mRNA.//23592//12q14.3a	-0.209	0.241		0.022	0.011
LGMN//ILMN_1698019//Homo sapiens legumain (LGMN), transcript variant 2, mRNA.//5641//14q32.12b	-0.136	1.244		0.01	0.004
LMBR1//ILMN_1764522//Homo sapiens limb region 1 homolog (mouse) (LMBR1), mRNA.//64327//7q36.3b-q36.3c	-0.213	0.246		0.006	0.013
LMO4//ILMN_2117171//Homo sapiens LIM domain only 4 (LMO4), mRNA.//8543//1p22.3a	-0.132	0.332		0.025	0.005
LOC100128266//ILMN_3260070//PREDICTED: Homo sapiens misc_RNA (LOC100128266), miscRNA.//100128266//4q34.1c	-0.238	0.99		0.04	0
LOC100129103//ILMN_3194581//PREDICTED: Homo sapiens hypothetical protein LOC100129103 (LOC100129103), mRNA.//100129103//10q26.3b	-0.11	0.061		0.022	0.027
LOC100130886//ILMN_3241091//PREDICTED: Homo sapiens hypothetical protein LOC100130886 (LOC100130886), mRNA.//100130886//	-0.18	0.346		0.019	0.002
LOC100131193//ILMN_3244698//Homo sapiens hypothetical LOC100131193 (LOC100131193), non-coding RNA.//100131193//9q34.3e	-0.09	0.077		0.031	0.017
LOC100131672//ILMN_3279144//PREDICTED: Homo sapiens misc_RNA (LOC100131672), miscRNA.//100131672//9q31.3a	-0.111	0.654		0.038	0.009
LOC100131808//ILMN_3281470//PREDICTED: Homo sapiens similar to Uncharacterized protein C15orf51 (LOC100131808), mRNA.//100131808//	-0.137	0.047		0.035	0.048
LOC100132918//ILMN_3288830//PREDICTED: Homo sapiens misc_RNA (LOC100132918), miscRNA.//100132918//3q26.33c	-0.218	0.727		0.032	0.001
LOC132241//ILMN_1701247//PREDICTED: Homo sapiens hypothetical protein LOC132241, transcript variant 1 (LOC132241), mRNA.//132241//3q21.3d	-0.266	0.214		0.02	0.004
LOC387647//ILMN_1679150//PREDICTED: Homo sapiens hypothetical gene supported by BC014163 (LOC387647), mRNA.//387647//10p11.23b	-0.223	0.178		0.03	0.044
LOC389386//ILMN_3295494//PREDICTED: Homo sapiens misc_RNA (LOC389386), partial miscRNA.//389386//6p21.31a	-0.559	0.239		0.012	0.046
LOC389662//ILMN_3202863//PREDICTED: Homo sapiens misc_RNA (LOC389662), miscRNA.//389662//8q12.1b	-0.146	0.526		0.023	0.001
LOC399988//ILMN_3200330//PREDICTED: Homo sapiens misc_RNA (LOC399988), miscRNA.//399988//12p13.32b	-0.265	0.792		0.012	0.001
LOC402057//ILMN_1664610//Homo sapiens similar to 40S ribosomal protein S17 (LOC402057), mRNA.//402057//22q12.3a	-0.189	0.092		0.016	0.028
LOC51152//ILMN_1709312//PREDICTED: Homo sapiens melanoma antigen (LOC51152), mRNA.//51152//	-0.134	0.106		0.023	0.036
LOC550112//ILMN_1798472//PREDICTED: Homo sapiens hypothetical LOC550112, transcript variant 8 (LOC550112), misc RNA.//550112//4q13.2b	-0.126	0.534		0.024	0.001
LOC642197//ILMN_1783469//PREDICTED: Homo sapiens similar to Protein FAM82B (LOC642197), mRNA.//642197//	-0.187	0.348		0.049	0.004
LOC642795//ILMN_1809870//PREDICTED: Homo sapiens hypothetical protein LOC642795 (LOC642795), mRNA.//642795//	-0.115	0.057		0.046	0.043
LOC642921//ILMN_1669057//PREDICTED: Homo sapiens hypothetical LOC642921 (LOC642921), mRNA.//642921//9q22.33a	-0.15	0.242		0.042	0.022
LOC643083//ILMN_1754310//PREDICTED: Homo sapiens hypothetical protein LOC643083 (LOC643083), mRNA.//643083//	-0.096	0.074		0.019	0.01
LOC644191//ILMN_3286870//PREDICTED: Homo sapiens similar to hCG15685 (LOC644191), mRNA.//644191//17q21.31d	-0.186	0.103		0.006	0.029
LOC644350//ILMN_3248701//PREDICTED: Homo sapiens hypothetical LOC644350 (LOC644350), mRNA.//644350//	-0.41	0.22		0.002	0.009
LOC644464//ILMN_3278906//PREDICTED: Homo sapiens misc_RNA (LOC644464), miscRNA.//644464//Xp11.3b	-0.106	0.153		0.02	0.041
LOC644563//ILMN_3207122//PREDICTED: Homo sapiens misc_RNA (LOC644563), miscRNA.//644563//Xq22.3b	-0.458	0.374		0.042	0.014
LOC645175//ILMN_3215381//PREDICTED: Homo sapiens misc_RNA (LOC645175), miscRNA.//645175//6q23.3a	-0.219	0.195		0.009	0.01
LOC645545//ILMN_1658072//PREDICTED: Homo sapiens similar to Immunoglobulin-binding protein 1 (CD79a-binding protein 1) (B cell signal transduction molecule alpha 4) (Alpha 4 protein) (NY-REN-16 antigen) (LOC645545), mRNA.//645545//17q22d	-0.091	0.121		0.027	0.011
LOC646214//ILMN_3243351//PREDICTED: Homo sapiens misc_RNA (LOC646214), miscRNA.//646214//15q11.2a	-0.198	0.327		0.05	0.043
LOC646424//ILMN_1661466//PREDICTED: Homo sapiens hypothetical LOC646424 (LOC646424), mRNA.//646424//3p21.31f	-0.061	0.092		0.044	0.036
LOC646861//ILMN_1679437//PREDICTED: Homo sapiens hypothetical protein LOC646861 (LOC646861), mRNA.//646861//	-0.071	0.1		0.017	0.041
LOC647030//ILMN_3211906//PREDICTED: Homo sapiens misc_RNA (LOC647030), miscRNA.//647030//7q32.3b	-0.146	0.628		0.05	0.012
LOC648695//ILMN_1783684//PREDICTED: Homo sapiens similar to retinoblastoma binding protein 4, transcript variant 5 (LOC648695), mRNA.//648695//	-0.134	0.546		0.047	0
LOC648716//ILMN_1653622//PREDICTED: Homo sapiens hypothetical LOC648716, transcript variant 2 (LOC648716), mRNA.//648716//	-0.395	0.136		0.005	0.018
LOC648863//ILMN_1705330//PREDICTED: Homo sapiens similar to cell division cycle 42 (LOC648863), mRNA.//648863//	-0.152	0.472		0.017	0.006
LOC651158//ILMN_1704133//PREDICTED: Homo sapiens similar to apolipoprotein B mRNA editing enzyme, catalytic polypeptide-like 3F isoform a (LOC651158), mRNA.//651158//22q13.1c	-0.083	0.166		0.039	0.001
LOC653071//ILMN_1755514//PREDICTED: Homo sapiens similar to CG32820-PA, isoform A, transcript variant 4 (LOC653071), mRNA.//653071//	-0.278	0.11		0.003	0.003
LOC653110//ILMN_1661628//PREDICTED: Homo sapiens similar to annexin A8, transcript variant 1 (LOC653110), mRNA.//653110//10q11.22b	-0.127	1.198		0.012	0
LOC653580//ILMN_1741729//PREDICTED: Homo sapiens similar to sperm protein associated with the nucleus, X chromosome, family member A1 (LOC653580), mRNA.//653580//	-0.152	0.73		0.047	0.015
LOC653874//ILMN_1778543//PREDICTED: Homo sapiens similar to Dihydrofolate reductase, transcript variant 1 (LOC653874), mRNA.//653874//	-0.403	0.597		0.011	0.004
LOC654244//ILMN_1697802//PREDICTED: Homo sapiens similar to mitochondrial carrier protein MGC4399 (LOC654244), mRNA.//654244//	-0.188	0.457		0.021	0.032
LOC728285//ILMN_1660067//PREDICTED: Homo sapiens similar to keratin associated protein 2-4 (LOC728285), mRNA.//728285//17q21.2a	-1.006	0.492		0	0.011
LOC728556//ILMN_1790819//PREDICTED: Homo sapiens similar to Protein C2orf4 (C21orf19-like protein) (LOC728556), mRNA.//728556//21q22.12b	-0.256	0.304		0.008	0.009
LOC729768//ILMN_3228595//PREDICTED: Homo sapiens misc_RNA (LOC729768), miscRNA.//729768//1p31.1e	-0.334	0.381		0.027	0.009
LOC731823//ILMN_1671276//PREDICTED: Homo sapiens similar to Free fatty acid receptor 3 (G-protein coupled receptor 41), transcript variant 1 (LOC731823), mRNA.//731823//	-0.124	0.166		0.01	0.034
LRRC3//ILMN_1795055//Homo sapiens leucine rich repeat containing 3 (LRRC3), mRNA.//81543//21q22.3d	-0.209	0.272		0.023	0.039
LRRC40//ILMN_1732509//Homo sapiens leucine rich repeat containing 40 (LRRC40), mRNA.//55631//1p31.1k	-0.188	0.245		0.039	0.014
LYPD1//ILMN_1668863//Homo sapiens LY6/PLAUR domain containing 1 (LYPD1), transcript variant 1, mRNA.//116372//2q21.2b	-0.24	0.519		0.003	0.022
MAN2B2//ILMN_1768510//Homo sapiens mannosidase, alpha, class 2B, member 2 (MAN2B2), mRNA.//23324//4p16.1f	-0.239	0.264		0.003	0.009
MAP1B//ILMN_2377900//Homo sapiens microtubule-associated protein 1B (MAP1B), transcript variant 2, mRNA.//4131//5q13.2b	-0.21	0.532		0.001	0.037
MAPK1//ILMN_1706677//Homo sapiens mitogen-activated protein kinase 1 (MAPK1), transcript variant 1, mRNA.//5594//22q11.21f-q11.22a	-0.175	0.32		0.001	0.02
MAPK9//ILMN_2400292//Homo sapiens mitogen-activated protein kinase 9 (MAPK9), transcript variant JNK2-a2, mRNA.//5601//5q35.3e-q35.3f	-0.4	0.434		0.009	0
MAPK9//ILMN_2400297//Homo sapiens mitogen-activated protein kinase 9 (MAPK9), transcript variant JNK2-a2, mRNA.//5601//5q35.3e-q35.3f	-0.228	0.295		0.006	0.001
MARCKS//ILMN_1807042//Homo sapiens myristoylated alanine-rich protein kinase C substrate (MARCKS), mRNA.//4082//6q22.1a	-0.53	0.752		0.026	0
MAT2B//ILMN_1680246//Homo sapiens methionine adenosyltransferase II, beta (MAT2B), transcript variant 1, mRNA.//27430//5q34c	-0.235	0.473		0.003	0.001
ME2//ILMN_1675186//Homo sapiens malic enzyme 2, NAD(+)-dependent, mitochondrial (ME2), nuclear gene encoding mitochondrial protein, mRNA.//4200//18q21.2a	-0.238	0.145		0.021	0.024
MEMO1//ILMN_1741599//Homo sapiens mediator of cell motility 1 (MEMO1), transcript variant 1, mRNA.//51072//2p22.3e	-0.151	0.193		0.037	0
MEX3D//ILMN_1669268//Homo sapiens mex-3 homolog D (C. elegans) (MEX3D), transcript variant 2, mRNA.//399664//19p13.3h	-0.139	0.553		0.011	0
MID1//ILMN_2371433//Homo sapiens midline 1 (Opitz/BBB syndrome) (MID1), transcript variant 1, mRNA.//4281//Xp22.2	-0.217	0.237		0.014	0.003
MMGT1//ILMN_3237986//Homo sapiens membrane magnesium transporter 1 (MMGT1), mRNA.//93380//Xq26.3b	-0.236	0.64		0.009	0.009
MORC3//ILMN_1783702//Homo sapiens MORC family CW-type zinc finger 3 (MORC3), mRNA.//23515//21q22.12b	-0.185	0.332		0.037	0.017
MPZL1//ILMN_2386008//Homo sapiens myelin protein zero-like 1 (MPZL1), transcript variant 2, mRNA.//9019//1q24.2a	-0.305	0.372		0.006	0.019
MRPL39//ILMN_1726391//Homo sapiens mitochondrial ribosomal protein L39 (MRPL39), nuclear gene encoding mitochondrial protein, transcript variant 1, mRNA.//54148//21q21.3a	-0.337	0.24		0.012	0.031
MRPL4//ILMN_1681230//Homo sapiens mitochondrial ribosomal protein L4 (MRPL4), nuclear gene encoding mitochondrial protein, transcript variant 3, mRNA.//51073//19p13.2c	-0.12	0.17		0.022	0
MRPS14//ILMN_1779423//Homo sapiens mitochondrial ribosomal protein S14 (MRPS14), nuclear gene encoding mitochondrial protein, mRNA.//63931//1q25.1b	-0.125	0.144		0.023	0.036
MSRB3//ILMN_1676088//Homo sapiens methionine sulfoxide reductase B3 (MSRB3), transcript variant 1, mRNA.//253827//12q14.3a	-0.326	0.278		0.009	0.003
MSRB3//ILMN_2332553//Homo sapiens methionine sulfoxide reductase B3 (MSRB3), transcript variant 1, mRNA.//253827//12q14.3a	-0.166	0.46		0.036	0
MT2A//ILMN_1686664//Homo sapiens metallothionein 2A (MT2A), mRNA.//4502//16q13b	-0.123	0.506		0.026	0.031
MXRA7//ILMN_1692077//Homo sapiens matrix-remodelling associated 7 (MXRA7), transcript variant 2, mRNA.//439921//17q25.1d-q25.2a	-0.24	0.533		0.034	0.001
MYADM//ILMN_2308849//Homo sapiens myeloid-associated differentiation marker (MYADM), transcript variant 4, mRNA.//91663//19q13.41b	-0.211	0.41		0.018	0.02
MYC//ILMN_1680618//Homo sapiens v-myc myelocytomatosis viral oncogene homolog (avian) (MYC), mRNA.//4609//8q24.21b	-0.396	0.257		0.004	0.027
MYH9//ILMN_1722872//Homo sapiens myosin, heavy chain 9, non-muscle (MYH9), mRNA.//4627//22q12.3d	-0.35	0.347		0.012	0.02
MYH9//ILMN_2087702//Homo sapiens myosin, heavy chain 9, non-muscle (MYH9), mRNA.//4627//22q12.3d	-0.337	0.334		0.017	0.039
MYL6//ILMN_1809013//Homo sapiens myosin, light chain 6, alkali, smooth muscle and non-muscle (MYL6), transcript variant 1, mRNA.//4637//12q13.2c	-0.162	0.424		0.002	0.011
MYL6//ILMN_2326071//Homo sapiens myosin, light chain 6, alkali, smooth muscle and non-muscle (MYL6), transcript variant 1, mRNA.//4637//12q13.2c	-0.19	0.436		0.002	0.003
N4BP1//ILMN_1706225//Homo sapiens NEDD4 binding protein 1 (N4BP1), mRNA.//9683//16q12.1b	-0.089	0.097		0.003	0.03
NCKAP1//ILMN_2322552//Homo sapiens NCK-associated protein 1 (NCKAP1), transcript variant 1, mRNA.//10787//2q32.1a	-0.278	0.499		0.01	0.001
NDUFB5//ILMN_1807397//Homo sapiens NADH dehydrogenase (ubiquinone) 1 beta subcomplex, 5, 16kDa (NDUFB5), nuclear gene encoding mitochondrial protein, mRNA.//4711//3q26.33a	-0.216	0.27		0.002	0.046
NEDD9//ILMN_1758719//Homo sapiens neural precursor cell expressed, developmentally down-regulated 9 (NEDD9), transcript variant 1, mRNA.//4739//6p24.1c	-0.157	1.058		0.031	0.001
NF2//ILMN_1747580//Homo sapiens neurofibromin 2 (bilateral acoustic neuroma) (NF2), transcript variant 12, mRNA.//4771//22q12.2a	-0.087	0.084		0.045	0.015
NFU1//ILMN_2406468//Homo sapiens NFU1 iron-sulfur cluster scaffold homolog (S. cerevisiae) (NFU1), transcript variant 2, mRNA.//27247//2p14a	-0.319	0.295		0.011	0.014
NGF//ILMN_1716608//Homo sapiens nerve growth factor (beta polypeptide) (NGF), mRNA.//4803//1p13.2a	-0.266	1.101		0.008	0.032
NIPSNAP3A//ILMN_1700159//Homo sapiens nipsnap homolog 3A (C. elegans) (NIPSNAP3A), mRNA.//25934//9q31.1d	-0.211	0.581		0.004	0
NOL6//ILMN_1665442//Homo sapiens nucleolar protein family 6 (RNA-associated) (NOL6), transcript variant alpha, mRNA.//65083//9p13.3e	-0.079	0.115		0.021	0.001
NONO//ILMN_2052790//Homo sapiens non-POU domain containing, octamer-binding (NONO), mRNA.//4841//Xq13.1d	-0.334	0.398		0.047	0.009
NPL//ILMN_2149494//Homo sapiens N-acetylneuraminate pyruvate lyase (dihydrodipicolinate synthase) (NPL), mRNA.//80896//1q25.3d	-0.087	0.085		0.034	0.003
NR2E1//ILMN_2094294//Homo sapiens nuclear receptor subfamily 2, group E, member 1 (NR2E1), mRNA.//7101//6q21e	-0.106	0.147		0.015	0.02
NUAK1//ILMN_2079786//Homo sapiens NUAK family, SNF1-like kinase, 1 (NUAK1), mRNA.//9891//12q23.3c	-0.176	1.144		0.039	0
NUDT1//ILMN_1654068//Homo sapiens nudix (nucleoside diphosphate linked moiety X)-type motif 1 (NUDT1), transcript variant 4B, mRNA.//4521//7p22.2c	-0.208	0.168		0.031	0.042
NUP35//ILMN_1815723//Homo sapiens nucleoporin 35kDa (NUP35), mRNA.//129401//2q32.1a	-0.291	0.435		0.016	0.004
NUP54//ILMN_1771835//Homo sapiens nucleoporin 54kDa (NUP54), mRNA.//53371//4q21.1a	-0.14	0.221		0.001	0.019
OR2T4//ILMN_1793151//Homo sapiens olfactory receptor, family 2, subfamily T, member 4 (OR2T4), mRNA.//127074//1q44f	-0.108	0.133		0.04	0.016
OR4X2//ILMN_1688825//Homo sapiens olfactory receptor, family 4, subfamily X, member 2 (OR4X2), mRNA.//119764//11p11.2a	-0.154	0.059		0.001	0.038
OR8H1//ILMN_1681457//Homo sapiens olfactory receptor, family 8, subfamily H, member 1 (OR8H1), mRNA.//219469//11q11c	-0.127	0.089		0.041	0.016
P704P//ILMN_1793950//PREDICTED: Homo sapiens prostate-specific P704P (P704P), mRNA.//641455//14q11.1d	-0.143	0.725		0.03	0.008
PALLD//ILMN_1698732//Homo sapiens palladin, cytoskeletal associated protein (PALLD), transcript variant 2, mRNA.//23022//4q32.3e	-0.475	1.116		0.01	0
PARVA//ILMN_1756408//Homo sapiens parvin, alpha (PARVA), mRNA.//55742//11p15.3a	-0.218	0.241		0.033	0.013
PARVA//ILMN_3307892//Homo sapiens parvin, alpha (PARVA), mRNA.//55742//11p15.3a	-0.423	0.611		0.003	0
PAWR//ILMN_1806907//Homo sapiens PRKC, apoptosis, WT1, regulator (PAWR), mRNA.//5074//12q21.2c	-0.644	0.897		0	0.002
PCDHB13//ILMN_1766950//Homo sapiens protocadherin beta 13 (PCDHB13), mRNA.//56123//5q31.3b	-0.163	0.275		0.033	0
PCMT1//ILMN_1671621//Homo sapiens protein-L-isoaspartate (D-aspartate) O-methyltransferase (PCMT1), mRNA.//5110//6q25.1a	-0.155	0.274		0.009	0.004
PDCD6//ILMN_1733931//Homo sapiens programmed cell death 6 (PDCD6), mRNA.//10016//5p15.33e	-0.147	0.269		0.038	0.01
PDLIM1//ILMN_1788955//Homo sapiens PDZ and LIM domain 1 (PDLIM1), mRNA.//9124//10q23.33c	-0.154	0.442		0.029	0.027
PHF19//ILMN_1713249//Homo sapiens PHD finger protein 19 (PHF19), transcript variant 1, mRNA.//26147//9q33.2a	-0.358	0.252		0.008	0.004
PHF19//ILMN_1745420//Homo sapiens PHD finger protein 19 (PHF19), transcript variant 2, mRNA.//26147//9q33.2a	-0.229	0.156		0.047	0.004
PHLDB2//ILMN_1719792//Homo sapiens pleckstrin homology-like domain, family B, member 2 (PHLDB2), mRNA.//90102//3q13.2a	-0.363	0.787		0	0.001
PHLDB2//ILMN_2179778//Homo sapiens pleckstrin homology-like domain, family B, member 2 (PHLDB2), mRNA.//90102//3q13.2a	-0.697	0.942		0.005	0
PI4K2B//ILMN_1815134//Homo sapiens phosphatidylinositol 4-kinase type 2 beta (PI4K2B), mRNA.//55300//4p15.2c	-0.397	0.239		0.015	0.002
PIGB//ILMN_1733311//Homo sapiens phosphatidylinositol glycan anchor biosynthesis, class B (PIGB), mRNA.//9488//15q21.3b	-0.337	0.175		0.013	0.04
PIGK//ILMN_1772743//Homo sapiens phosphatidylinositol glycan anchor biosynthesis, class K (PIGK), mRNA.//10026//1p31.1f	-0.305	0.472		0.008	0.014
PIGS//ILMN_1691291//Homo sapiens phosphatidylinositol glycan anchor biosynthesis, class S (PIGS), mRNA.//94005//17q11.2a	-0.045	0.331		0.044	0.01
PIGT//ILMN_1738759//Homo sapiens phosphatidylinositol glycan anchor biosynthesis, class T (PIGT), mRNA.//51604//20q13.12b	-0.397	0.334		0.029	0.019
PIGY//ILMN_1672366//Homo sapiens phosphatidylinositol glycan anchor biosynthesis, class Y (PIGY), transcript variant 2, mRNA.//84992//4q22.1b	-0.135	0.235		0.011	0.001
PITPNB//ILMN_1809245//Homo sapiens phosphatidylinositol transfer protein, beta (PITPNB), mRNA.//23760//22q12.1b	-0.092	0.12		0.048	0.031
PLAC8//ILMN_1653026//Homo sapiens placenta-specific 8 (PLAC8), mRNA.//51316//4q21.22a	-0.309	0.207		0.011	0.01
PLSCR3//ILMN_1703433//Homo sapiens phospholipid scramblase 3 (PLSCR3), mRNA.//57048//17p13.1d	-0.223	1.176		0.014	0.014
PNO1//ILMN_1753607//Homo sapiens partner of NOB1 homolog (S. cerevisiae) (PNO1), mRNA.//56902//2p14b	-0.308	0.285		0.01	0.003
POLDIP3//ILMN_1688000//Homo sapiens polymerase (DNA-directed), delta interacting protein 3 (POLDIP3), transcript variant 2, mRNA.//84271//22q13.2b	-0.176	0.397		0.014	0.039
POLR2A//ILMN_1782385//Homo sapiens polymerase (RNA) II (DNA directed) polypeptide A, 220kDa (POLR2A), mRNA.//5430//17p13.1d	-0.363	0.516		0.022	0.005
POSTN//ILMN_1790761//Homo sapiens periostin, osteoblast specific factor (POSTN), mRNA.//10631//13q13.3c	-0.546	0.167		0.023	0.004
POSTN//ILMN_2196328//Homo sapiens periostin, osteoblast specific factor (POSTN), mRNA.//10631//13q13.3c	-0.599	0.21		0.032	0.015
PPIC//ILMN_2223903//Homo sapiens peptidylprolyl isomerase C (cyclophilin C) (PPIC), mRNA.//5480//5q23.2a	-0.111	0.575		0.016	0
PPP1CB//ILMN_2405023//Homo sapiens protein phosphatase 1, catalytic subunit, beta isoform (PPP1CB), transcript variant 3, mRNA.//5500//2p23.2a	-0.21	0.101		0.049	0.011
PPP1R2//ILMN_1683044//Homo sapiens protein phosphatase 1, regulatory (inhibitor) subunit 2 (PPP1R2), mRNA.//5504//3q29e	-0.19	0.329		0.035	0.013
PPP2CB//ILMN_1675693//Homo sapiens protein phosphatase 2 (formerly 2A), catalytic subunit, beta isoform (PPP2CB), transcript variant 2, mRNA.//5516//8p12e	-0.255	0.416		0.049	0.017
PPP2CB//ILMN_1768582//Homo sapiens protein phosphatase 2 (formerly 2A), catalytic subunit, beta isoform (PPP2CB), transcript variant 1, mRNA.//5516//8p12e	-0.191	0.257		0.034	0.002
PPP2R3C//ILMN_1662617//Homo sapiens protein phosphatase 2 (formerly 2A), regulatory subunit B'', gamma (PPP2R3C), mRNA.//55012//14q13.2a	-0.254	0.531		0.013	0.014
PPP2R3C//ILMN_2214603//Homo sapiens protein phosphatase 2 (formerly 2A), regulatory subunit B'', gamma (PPP2R3C), mRNA.//55012//14q13.2a	-0.262	0.507		0.033	0.002
PPP3CB//ILMN_1802669//Homo sapiens protein phosphatase 3 (formerly 2B), catalytic subunit, beta isoform (PPP3CB), mRNA.//5532//10q22.2a	-0.085	0.319		0.027	0.006
PPP3CC//ILMN_1690546//Homo sapiens protein phosphatase 3 (formerly 2B), catalytic subunit, gamma isoform (PPP3CC), mRNA.//5533//8p21.3a	-0.249	0.293		0.001	0.001
PRCP//ILMN_1769091//Homo sapiens prolylcarboxypeptidase (angiotensinase C) (PRCP), transcript variant 2, mRNA.//5547//11q14.1d	-0.202	0.243		0.035	0.004
PRCP//ILMN_2367215//Homo sapiens prolylcarboxypeptidase (angiotensinase C) (PRCP), transcript variant 1, mRNA.//5547//11q14.1d	-0.249	0.146		0	0.046
PRDX6//ILMN_1803180//Homo sapiens peroxiredoxin 6 (PRDX6), mRNA.//9588//1q25.1a	-0.193	0.203		0.004	0.02
PRIM2A//ILMN_1742922//PREDICTED: Homo sapiens primase, polypeptide 2A, 58kDa (PRIM2A), mRNA.//5558//6p11.2a	-0.202	0.44		0.044	0.027
PRKCA//ILMN_1771800//Homo sapiens protein kinase C, alpha (PRKCA), mRNA.//5578//17q24.2a	-0.418	0.834		0.021	0.001
PRRX1//ILMN_1739496//Homo sapiens paired related homeobox 1 (PRRX1), transcript variant pmx-1a, mRNA.//5396//1q24.2c	-0.139	0.151		0.026	0.047
PRSSL1//ILMN_1673605//Homo sapiens protease, serine-like 1 (PRSSL1), mRNA.//400668//19p13.3j	-0.155	0.079		0.007	0.016
PSG4//ILMN_2281810//Homo sapiens pregnancy specific beta-1-glycoprotein 4 (PSG4), transcript variant 1, mRNA.//5672//19q13.31a	-0.188	0.597		0.034	0.006
PSG4//ILMN_2384745//Homo sapiens pregnancy specific beta-1-glycoprotein 4 (PSG4), transcript variant 1, mRNA.//5672//19q13.31a	-0.337	1.479		0	0
PSG5//ILMN_1728734//Homo sapiens pregnancy specific beta-1-glycoprotein 5 (PSG5), mRNA.//5673//19q13.31a	-0.249	0.635		0.003	0.001
PSG7//ILMN_1772768//Homo sapiens pregnancy specific beta-1-glycoprotein 7 (PSG7), mRNA.//5676//19q13.31a	-0.3	0.452		0.03	0.001
PSMC6//ILMN_1655316//Homo sapiens proteasome (prosome, macropain) 26S subunit, ATPase, 6 (PSMC6), mRNA.//5706//14q22.1d	-0.364	0.619		0.012	0
PSMD9//ILMN_1732767//Homo sapiens proteasome (prosome, macropain) 26S subunit, non-ATPase, 9 (PSMD9), mRNA.//5715//12q24.31b	-0.158	0.289		0.009	0.037
PTP4A3//ILMN_1662427//Homo sapiens protein tyrosine phosphatase type IVA, member 3 (PTP4A3), transcript variant 2, mRNA.//11156//8q24.3d	-0.099	0.064		0.027	0.017
PTPRK//ILMN_1810962//Homo sapiens protein tyrosine phosphatase, receptor type, K (PTPRK), mRNA.//5796//6q22.33b-q22.33c	-0.534	0.468		0.005	0.036
RAB28//ILMN_2410864//Homo sapiens RAB28, member RAS oncogene family (RAB28), transcript variant 2, mRNA.//9364//4p15.33c	-0.089	0.5		0.023	0.003
RAB2B//ILMN_1753002//Homo sapiens RAB2B, member RAS oncogene family (RAB2B), mRNA.//84932//14q11.2c	-0.308	0.318		0.004	0
RAB32//ILMN_2115434//Homo sapiens RAB32, member RAS oncogene family (RAB32), mRNA.//10981//6q24.3b	-0.282	1.889		0.008	0.002
RAP1GDS1//ILMN_2106167//Homo sapiens RAP1, GTP-GDP dissociation stimulator 1 (RAP1GDS1), mRNA.//5910//4q23a	-0.306	0.66		0.042	0.017
RARS2//ILMN_1758214//Homo sapiens arginyl-tRNA synthetase 2, mitochondrial (RARS2), nuclear gene encoding mitochondrial protein, mRNA.//57038//6q15a	-0.194	0.298		0.011	0.01
RB1//ILMN_1696591//Homo sapiens retinoblastoma 1 (RB1), mRNA.//5925//13q14.2b	-0.208	0.208		0.036	0.025
RBM18//ILMN_1802355//Homo sapiens RNA binding motif protein 18 (RBM18), mRNA.//92400//9q33.2b	-0.393	0.319		0.009	0.002
RBM45//ILMN_1680378//Homo sapiens RNA binding motif protein 45 (RBM45), mRNA.//129831//2q31.2b	-0.257	0.32		0.005	0.001
RBMS1//ILMN_1666444//Homo sapiens RNA binding motif, single stranded interacting protein 1 (RBMS1), transcript variant 3, mRNA.//5937//2q24.2b	-0.206	0.612		0.012	0.03
RBMS1//ILMN_2358540//Homo sapiens RNA binding motif, single stranded interacting protein 1 (RBMS1), transcript variant 3, mRNA.//5937//2q24.2b	-0.504	0.664		0	0.009
RCN2//ILMN_1662129//Homo sapiens reticulocalbin 2, EF-hand calcium binding domain (RCN2), mRNA.//5955//15q24.3a	-0.315	0.873		0	0
RFTN1//ILMN_1800787//Homo sapiens raftlin, lipid raft linker 1 (RFTN1), mRNA.//23180//3p24.3e-p24.3d	-0.377	0.367		0.003	0.003
RIC8A//ILMN_1770733//Homo sapiens resistance to inhibitors of cholinesterase 8 homolog A (C. elegans) (RIC8A), mRNA.//60626//11p15.5d	-0.187	0.375		0.025	0.023
RIOK3//ILMN_2404135//Homo sapiens RIO kinase 3 (yeast) (RIOK3), transcript variant 1, mRNA.//8780//18q11.2b	-0.103	0.399		0.011	0.006
RPE//ILMN_1699476//Homo sapiens ribulose-5-phosphate-3-epimerase (RPE), transcript variant 1, mRNA.//6120//2q34b	-0.203	0.272		0.009	0
RPS6KA3//ILMN_1806294//Homo sapiens ribosomal protein S6 kinase, 90kDa, polypeptide 3 (RPS6KA3), mRNA.//6197//Xp22.12b	-0.103	0.356		0.002	0.018
RQCD1//ILMN_2044085//Homo sapiens RCD1 required for cell differentiation1 homolog (S. pombe) (RQCD1), mRNA.//9125//2q35e	-0.31	0.416		0.001	0.017
RRM2B//ILMN_1698231//Homo sapiens ribonucleotide reductase M2 B (TP53 inducible) (RRM2B), mRNA.//50484//8q22.3b	-0.151	0.358		0.014	0.008
RSAD2//ILMN_1657871//Homo sapiens radical S-adenosyl methionine domain containing 2 (RSAD2), mRNA.//91543//2p25.2a	-0.226	0.128		0.003	0.012
RSRC1//ILMN_1682494//Homo sapiens arginine/serine-rich coiled-coil 1 (RSRC1), mRNA.//51319//3q25.32b	-0.367	0.409		0.006	0.008
RSU1//ILMN_1721657//Homo sapiens Ras suppressor protein 1 (RSU1), transcript variant 1, mRNA.//6251//10p13a	-0.252	0.585		0.018	0.042
RTCD1//ILMN_1808305//Homo sapiens RNA terminal phosphate cyclase domain 1 (RTCD1), mRNA.//8634//1p21.2a	-0.252	0.298		0.019	0.028
SCARA3//ILMN_1746376//Homo sapiens scavenger receptor class A, member 3 (SCARA3), transcript variant 2, mRNA.//51435//8p21.1e	-0.198	0.166		0.029	0.018
SCLY//ILMN_1722742//Homo sapiens selenocysteine lyase (SCLY), mRNA.//51540//2q37.3b	-0.178	0.115		0.034	0.007
SEC22C//ILMN_1664051//Homo sapiens SEC22 vesicle trafficking protein homolog C (S. cerevisiae) (SEC22C), transcript variant 1, mRNA.//9117//3p22.1a	-0.168	0.453		0.043	0.005
SEH1L//ILMN_1705032//Homo sapiens SEH1-like (S. cerevisiae) (SEH1L), transcript variant 2, mRNA.//81929//18p11.21d	-0.237	0.152		0.041	0.049
SEMA3C//ILMN_1695475//Homo sapiens sema domain, immunoglobulin domain (Ig), short basic domain, secreted, (semaphorin) 3C (SEMA3C), mRNA.//10512//7q21.11c	-0.507	0.816		0.036	0.004
SENP5//ILMN_1675501//Homo sapiens SUMO1/sentrin specific peptidase 5 (SENP5), mRNA.//205564//3q29g	-0.264	0.134		0.02	0.025
SEPX1//ILMN_1719661//Homo sapiens selenoprotein X, 1 (SEPX1), mRNA.//51734//16p13.3e	-0.173	0.249		0.047	0.044
SGCE//ILMN_1674620//Homo sapiens sarcoglycan, epsilon (SGCE), transcript variant 3, mRNA.//8910//7q21.3b	-0.159	0.495		0.033	0.006
SH3GLB1//ILMN_1766045//Homo sapiens SH3-domain GRB2-like endophilin B1 (SH3GLB1), mRNA.//51100//1p22.3c-p22.3b	-0.216	0.471		0.021	0.006
SHQ1//ILMN_2189458//Homo sapiens SHQ1 homolog (S. cerevisiae) (SHQ1), mRNA.//55164//3p13c	-0.206	0.107		0.044	0.009
SLC25A24//ILMN_1752639//Homo sapiens solute carrier family 25 (mitochondrial carrier; phosphate carrier), member 24 (SLC25A24), nuclear gene encoding mitochondrial protein, transcript variant 1, mRNA.//29957//1p13.3c	-0.136	0.654		0.014	0.001
SLC36A1//ILMN_2124471//Homo sapiens solute carrier family 36 (proton/amino acid symporter), member 1 (SLC36A1), mRNA.//206358//5q33.1d	-0.142	0.319		0.046	0.011
SLC38A10//ILMN_2377093//Homo sapiens solute carrier family 38, member 10 (SLC38A10), transcript variant 1, mRNA.//124565//17q25.3f	-0.265	0.071		0.006	0.003
SLC41A2//ILMN_1747197//Homo sapiens solute carrier family 41, member 2 (SLC41A2), mRNA.//84102//12q23.3b	-0.199	0.27		0.006	0.008
SLC5A6//ILMN_1741054//Homo sapiens solute carrier family 5 (sodium-dependent vitamin transporter), member 6 (SLC5A6), mRNA.//8884//2p23.3a	-0.172	0.234		0.011	0.025
SLC7A8//ILMN_1747397//Homo sapiens solute carrier family 7 (cationic amino acid transporter, y+ system), member 8 (SLC7A8), transcript variant 2, mRNA.//23428//14q11.2f	-0.213	0.116		0.033	0.002
SLFN12//ILMN_1728236//Homo sapiens schlafen family member 12 (SLFN12), mRNA.//55106//17q12a	-0.151	0.214		0.028	0.012
SMG5//ILMN_2126239//Homo sapiens Smg-5 homolog, nonsense mediated mRNA decay factor (C. elegans) (SMG5), mRNA.//23381//1q22d	-0.228	0.502		0.025	0.021
SNORD16//ILMN_1669210//Homo sapiens small nucleolar RNA, C/D box 16 (SNORD16), small nucleolar RNA.//595097//15q22.31c	-0.103	0.282		0.038	0.002
SNX19//ILMN_1788211//Homo sapiens sorting nexin 19 (SNX19), mRNA.//399979//11q24.3c	-0.07	0.295		0.018	0
SNX3//ILMN_1740180//Homo sapiens sorting nexin 3 (SNX3), mRNA.//8724//6q21e	-0.241	0.437		0.017	0
SNX6//ILMN_1696294//Homo sapiens sorting nexin 6 (SNX6), transcript variant 1, mRNA.//58533//14q13.2a	-0.078	0.146		0.034	0.007
SNX7//ILMN_1685077//Homo sapiens sorting nexin 7 (SNX7), transcript variant 2, mRNA.//51375//1p21.3a	-0.291	1.005		0.043	0.001
SNX7//ILMN_1797413//Homo sapiens sorting nexin 7 (SNX7), transcript variant 1, mRNA.//51375//1p21.3a	-0.291	0.336		0.01	0.031
SNX7//ILMN_2400613//Homo sapiens sorting nexin 7 (SNX7), transcript variant 2, mRNA.//51375//1p21.3a	-0.403	0.941		0.024	0.001
SOAT1//ILMN_1699100//Homo sapiens sterol O-acyltransferase 1 (SOAT1), transcript variant 688113, mRNA.//6646//1q25.2c	-0.268	0.219		0.044	0.001
SPARC//ILMN_1796734//Homo sapiens secreted protein, acidic, cysteine-rich (osteonectin) (SPARC), mRNA.//6678//5q33.1d	-0.383	2.082		0.034	0
SPATS2L//ILMN_1683678//Homo sapiens spermatogenesis associated, serine-rich 2-like (SPATS2L), transcript variant 2, mRNA.//26010//2q33.1e	-0.322	0.563		0.004	0
SPCS3//ILMN_1667707//Homo sapiens signal peptidase complex subunit 3 homolog (S. cerevisiae) (SPCS3), mRNA.//60559//4q34.2a	-0.289	0.439		0	0
SPCS3//ILMN_3307700//Homo sapiens signal peptidase complex subunit 3 homolog (S. cerevisiae) (SPCS3), mRNA.//60559//4q34.2a	-0.271	0.277		0.011	0.008
SPHK1//ILMN_2357134//Homo sapiens sphingosine kinase 1 (SPHK1), transcript variant 1, mRNA.//8877//17q25.1d	-0.112	1.473		0.001	0
SPPL2A//ILMN_1734229//Homo sapiens signal peptide peptidase-like 2A (SPPL2A), mRNA.//84888//15q21.2b	-0.246	0.502		0.02	0
SRFBP1//ILMN_1721024//Homo sapiens serum response factor binding protein 1 (SRFBP1), mRNA.//153443//5q23.1e	-0.469	0.443		0.031	0.004
SRP9//ILMN_1759883//Homo sapiens signal recognition particle 9kDa (SRP9), mRNA.//6726//1q42.12c	-0.201	0.834		0.028	0
STAM2//ILMN_1781135//Homo sapiens signal transducing adaptor molecule (SH3 domain and ITAM motif) 2 (STAM2), mRNA.//10254//2q23.3c	-0.239	0.429		0.024	0.001
STARD3NL//ILMN_2228873//Homo sapiens STARD3 N-terminal like (STARD3NL), mRNA.//83930//7p14.1e	-0.153	0.187		0.009	0.031
STK24//ILMN_1655163//Homo sapiens serine/threonine kinase 24 (STE20 homolog, yeast) (STK24), transcript variant 1, mRNA.//8428//13q32.2b	-0.203	0.213		0.03	0.015
STX8//ILMN_1752895//Homo sapiens syntaxin 8 (STX8), mRNA.//9482//17p13.1b	-0.295	0.545		0.029	0.03
SUCLA2//ILMN_1660787//Homo sapiens succinate-CoA ligase, ADP-forming, beta subunit (SUCLA2), mRNA.//8803//13q14.2b	-0.354	0.322		0.025	0.009
SUMO3//ILMN_1725642//Homo sapiens SMT3 suppressor of mif two 3 homolog 3 (S. cerevisiae) (SUMO3), mRNA.//6612//21q22.3d	-0.373	0.371		0.008	0.033
SYNGR1//ILMN_1727805//Homo sapiens synaptogyrin 1 (SYNGR1), transcript variant 1a, mRNA.//9145//22q13.1d	-0.075	0.311		0.015	0.018
SYPL1//ILMN_2377174//Homo sapiens synaptophysin-like 1 (SYPL1), transcript variant 2, mRNA.//6856//7q22.2c	-0.292	0.422		0.026	0.01
SYT11//ILMN_1717934//Homo sapiens synaptotagmin XI (SYT11), mRNA.//23208//1q22c	-0.127	0.746		0.031	0.012
TAF9L//ILMN_1784880//Homo sapiens TAF9-like RNA polymerase II, TATA box binding protein (TBP)-associated factor, 31kDa (TAF9L), mRNA.//51616//Xq21.1a	-0.458	0.812		0.002	0.029
TAGLN//ILMN_1778668//Homo sapiens transgelin (TAGLN), transcript variant 2, mRNA.//6876//11q23.3b	-0.594	2.559		0.001	0.018
TAX1BP3//ILMN_1803392//Homo sapiens Tax1 (human T-cell leukemia virus type I) binding protein 3 (TAX1BP3), mRNA.//30851//17p13.3a	-0.41	1.51		0.006	0.001
TBC1D19//ILMN_1692844//Homo sapiens TBC1 domain family, member 19 (TBC1D19), mRNA.//55296//4p15.2b	-0.304	0.626		0.004	0.033
TBC1D23//ILMN_2228044//Homo sapiens TBC1 domain family, member 23 (TBC1D23), mRNA.//55773//3q12.1c-q12.2a	-0.286	0.12		0.017	0.012
TCF12//ILMN_1669832//Homo sapiens transcription factor 12 (TCF12), transcript variant 4, mRNA.//6938//15q21.3d	-0.357	0.397		0.016	0.003
TEX11//ILMN_1691076//Homo sapiens testis expressed 11 (TEX11), transcript variant 1, mRNA.//56159//Xq13.1c	-0.169	0.074		0.046	0.042
TGFB1I1//ILMN_2389876//Homo sapiens transforming growth factor beta 1 induced transcript 1 (TGFB1I1), transcript variant 2, mRNA.//7041//16p11.2c	-0.556	0.844		0.033	0.014
TGOLN2//ILMN_1651735//Homo sapiens trans-golgi network protein 2 (TGOLN2), mRNA.//10618//2p11.2g	-0.273	0.498		0.003	0.002
THBS1//ILMN_1686116//Homo sapiens thrombospondin 1 (THBS1), mRNA.//7057//15q14d	-0.747	2.295		0.005	0
TLE4//ILMN_2103761//Homo sapiens transducin-like enhancer of split 4 (E(sp1) homolog, Drosophila) (TLE4), mRNA.//7091//9q21.31b	-0.225	0.606		0.032	0
TM2D1//ILMN_1763670//Homo sapiens TM2 domain containing 1 (TM2D1), mRNA.//83941//1p31.3d	-0.049	0.399		0.048	0
TM9SF1//ILMN_2253300//Homo sapiens transmembrane 9 superfamily member 1 (TM9SF1), transcript variant 2, mRNA.//10548//14q12a	-0.138	0.107		0.024	0.03
TMEFF1//ILMN_1729498//Homo sapiens transmembrane protein with EGF-like and two follistatin-like domains 1 (TMEFF1), mRNA.//8577//9q31.1a	-0.319	0.151		0.001	0.012
TMEM126A//ILMN_2217809//Homo sapiens transmembrane protein 126A (TMEM126A), mRNA.//84233//11q14.1e	-0.372	0.644		0	0.002
TMEM167A//ILMN_3251560//Homo sapiens transmembrane protein 167A (TMEM167A), mRNA.//153339//5q14.2c	-0.408	0.131		0.038	0.041
TMEM185B//ILMN_2231020//Homo sapiens transmembrane protein 185B (pseudogene) (TMEM185B), non-coding RNA.//79134//2q14.2c	-0.208	0.373		0.024	0.04
TMPO//ILMN_1768816//Homo sapiens thymopoietin (TMPO), transcript variant 1, mRNA.//7112//12q23.1c	-0.147	0.714		0.018	0
TMX1//ILMN_1691181//Homo sapiens thioredoxin-related transmembrane protein 1 (TMX1), mRNA.//81542//14q22.1c	-0.236	0.461		0.024	0.002
TNFRSF12A//ILMN_1689004//Homo sapiens tumor necrosis factor receptor superfamily, member 12A (TNFRSF12A), mRNA.//51330//16p13.3d	-0.179	0.897		0.025	0
TNFRSF9//ILMN_1813379//Homo sapiens tumor necrosis factor receptor superfamily, member 9 (TNFRSF9), mRNA.//3604//1p36.23b	-0.295	0.259		0.019	0.018
TNFSF10//ILMN_1801307//Homo sapiens tumor necrosis factor (ligand) superfamily, member 10 (TNFSF10), mRNA.//8743//3q26.31b	-0.219	1.136		0.05	0
TOR1AIP1//ILMN_1729318//Homo sapiens torsin A interacting protein 1 (TOR1AIP1), mRNA.//26092//1q25.2c	-0.142	0.333		0.017	0.028
TOR3A//ILMN_1768181//Homo sapiens torsin family 3, member A (TOR3A), mRNA.//64222//1q25.2c	-0.123	0.249		0.028	0.028
TPM1//ILMN_1685339//Homo sapiens tropomyosin 1 (alpha) (TPM1), transcript variant 6, mRNA.//7168//15q22.2b	-0.436	0.323		0.005	0.008
TPM1//ILMN_1716687//Homo sapiens tropomyosin 1 (alpha) (TPM1), transcript variant 7, mRNA.//7168//15q22.2b	-0.346	2.735		0.013	0.002
TPM1//ILMN_2278152//Homo sapiens tropomyosin 1 (alpha) (TPM1), transcript variant 6, mRNA.//7168//15q22.2b	-0.557	0.496		0	0.005
TPM1//ILMN_2360710//Homo sapiens tropomyosin 1 (alpha) (TPM1), transcript variant 3, mRNA.//7168//15q22.2b	-0.519	2.803		0.001	0.002
TPM4//ILMN_1653180//Homo sapiens tropomyosin 4 (TPM4), mRNA.//7171//19p13.12a	-0.312	0.46		0.03	0.01
TPRKB//ILMN_1690307//Homo sapiens TP53RK binding protein (TPRKB), mRNA.//51002//2p13.2a	-0.164	0.328		0.033	0.002
TRAK2//ILMN_1781691//Homo sapiens trafficking protein, kinesin binding 2 (TRAK2), mRNA.//66008//2q33.1f	-0.233	0.22		0.025	0.032
TRAM1//ILMN_1737146//Homo sapiens translocation associated membrane protein 1 (TRAM1), mRNA.//23471//8q13.3b	-0.362	0.377		0.005	0.004
TRIM13//ILMN_2350114//Homo sapiens tripartite motif-containing 13 (TRIM13), transcript variant 4, mRNA.//10206//13q14.3a	-0.113	0.234		0.002	0.037
TRIM36//ILMN_1674580//Homo sapiens tripartite motif-containing 36 (TRIM36), transcript variant 2, mRNA.//55521//5q22.3b	-0.12	0.071		0.037	0.037
TRIM44//ILMN_1796063//Homo sapiens tripartite motif-containing 44 (TRIM44), mRNA.//54765//11p13a	-0.49	0.237		0.002	0.01
TRIM6//ILMN_1656910//Homo sapiens tripartite motif-containing 6 (TRIM6), transcript variant 2, mRNA.//117854//11p15.4c	-0.506	1.25		0.006	0
TRIOBP//ILMN_2370588//Homo sapiens TRIO and F-actin binding protein (TRIOBP), transcript variant 1, mRNA.//11078//22q13.1a	-0.328	0.088		0.037	0
TRNT1//ILMN_1655924//Homo sapiens tRNA nucleotidyl transferase, CCA-adding, 1 (TRNT1), mRNA.//51095//3p26.3a	-0.376	0.162		0.011	0.021
TRNT1//ILMN_1764098//Homo sapiens tRNA nucleotidyl transferase, CCA-adding, 1 (TRNT1), mRNA.//51095//3p26.3a	-0.254	0.113		0.015	0.025
TTC31//ILMN_1696375//Homo sapiens tetratricopeptide repeat domain 31 (TTC31), mRNA.//64427//2p13.1b	-0.245	0.274		0.044	0.001
TTC8//ILMN_2401927//Homo sapiens tetratricopeptide repeat domain 8 (TTC8), transcript variant 1, mRNA.//123016//14q31.3d	-0.129	0.571		0.009	0
TUBB//ILMN_2101885//Homo sapiens tubulin, beta (TUBB), mRNA.//203068//6p21.33b	-0.231	0.459		0.02	0.003
TUSC3//ILMN_2354547//Homo sapiens tumor suppressor candidate 3 (TUSC3), transcript variant 1, mRNA.//7991//8p22c	-0.148	0.511		0.018	0.002
U2AF1L4//ILMN_1779177//Homo sapiens U2 small nuclear RNA auxiliary factor 1-like 4 (U2AF1L4), transcript variant 2, mRNA.//199746//19q13.12a	-0.165	0.192		0.016	0.005
UBE2E3//ILMN_2390338//Homo sapiens ubiquitin-conjugating enzyme E2E 3 (UBC4/5 homolog, yeast) (UBE2E3), transcript variant 1, mRNA.//10477//2q31.3b	-0.114	0.781		0.025	0.017
UBL3//ILMN_1810729//Homo sapiens ubiquitin-like 3 (UBL3), mRNA.//5412//13q12.3b	-0.433	0.685		0.001	0.02
UCHL3//ILMN_1660111//Homo sapiens ubiquitin carboxyl-terminal esterase L3 (ubiquitin thiolesterase) (UCHL3), mRNA.//7347//13q22.2a	-0.144	0.273		0.027	0.012
USP1//ILMN_1737254//Homo sapiens ubiquitin specific peptidase 1 (USP1), transcript variant 1, mRNA.//7398//1p31.3d	-0.156	0.549		0.008	0.009
UTP18//ILMN_1779584//Homo sapiens UTP18, small subunit (SSU) processome component, homolog (yeast) (UTP18), mRNA.//51096//17q21.33c	-0.245	0.521		0.004	0.001
VCAN//ILMN_1687301//Homo sapiens versican (VCAN), mRNA.//1462//5q14.3a	-0.487	0.695		0.004	0.02
VPREB3//ILMN_1700147//Homo sapiens pre-B lymphocyte gene 3 (VPREB3), mRNA.//29802//22q11.23a	-0.077	0.157		0.005	0.02
WBSCR16//ILMN_1765525//Homo sapiens Williams-Beuren syndrome chromosome region 16 (WBSCR16), mRNA.//81554//7q11.23c	-0.148	0.152		0.024	0.029
WDR61//ILMN_1665887//Homo sapiens WD repeat domain 61 (WDR61), mRNA.//80349//15q25.1a	-0.215	0.286		0.026	0.003
XPR1//ILMN_2104106//Homo sapiens xenotropic and polytropic retrovirus receptor (XPR1), mRNA.//9213//1q25.3a	-0.2	0.22		0.029	0.036
XRN2//ILMN_1727617//Homo sapiens 5'-3' exoribonuclease 2 (XRN2), mRNA.//22803//20p11.22b	-0.139	0.774		0.044	0.004
YIPF1//ILMN_1803564//Homo sapiens Yip1 domain family, member 1 (YIPF1), mRNA.//54432//1p32.3c	-0.315	0.419		0.001	0.029
ZDHHC13//ILMN_2243697//Homo sapiens zinc finger, DHHC-type containing 13 (ZDHHC13), transcript variant 1, mRNA.//54503//11p15.1c	-0.25	0.215		0.038	0.001
ZEB2//ILMN_1688698//Homo sapiens zinc finger E-box binding homeobox 2 (ZEB2), mRNA.//9839//2q22.3a	-0.317	0.108		0.008	0.021
ZFAND1//ILMN_1730907//Homo sapiens zinc finger, AN1-type domain 1 (ZFAND1), mRNA.//79752//8q21.13c	-0.314	0.322		0.037	0.001
ZFP106//ILMN_2043265//Homo sapiens zinc finger protein 106 homolog (mouse) (ZFP106), mRNA.//64397//15q15.1d	-0.138	0.296		0.035	0.018
ZHX2//ILMN_2184966//Homo sapiens zinc fingers and homeoboxes 2 (ZHX2), mRNA.//22882//8q24.13b	-0.369	0.204		0.02	0.045
ZHX3//ILMN_1774387//Homo sapiens zinc fingers and homeoboxes 3 (ZHX3), mRNA.//23051//20q12c	-0.245	0.268		0.002	0.013
ZMPSTE24//ILMN_1656413//Homo sapiens zinc metallopeptidase (STE24 homolog, S. cerevisiae) (ZMPSTE24), mRNA.//10269//1p34.2d	-0.261	0.295		0.015	0.041
ZMYM2//ILMN_2403823//Homo sapiens zinc finger, MYM-type 2 (ZMYM2), mRNA.//7750//13q12.11a	-0.132	0.074		0.031	0.01
ZNF174//ILMN_1719202//Homo sapiens zinc finger protein 174 (ZNF174), transcript variant 2, mRNA.//7727//16p13.3c	-0.254	0.28		0.047	0.038
ZNF213//ILMN_1758337//Homo sapiens zinc finger protein 213 (ZNF213), mRNA.//7760//16p13.3d	-0.185	0.287		0.028	0.036
ZNF280D//ILMN_1736555//Homo sapiens zinc finger protein 280D (ZNF280D), transcript variant 3, mRNA.//54816//15q21.3d	-0.092	0.116		0.006	0.024
ZNF280D//ILMN_2367530//Homo sapiens zinc finger protein 280D (ZNF280D), transcript variant 2, mRNA.//54816//15q21.3d	-0.199	0.12		0.027	0.046
ZNF45//ILMN_1771884//Homo sapiens zinc finger protein 45 (ZNF45), mRNA.//7596//19q13.31b	-0.136	0.187		0.023	0.047
ZSCAN5A//ILMN_1675007//Homo sapiens zinc finger and SCAN domain containing 5A (ZSCAN5A), mRNA.//79149//19q13.43a	-0.253	0.269		0.029	0
ZYX//ILMN_1701875//Homo sapiens zyxin (ZYX), transcript variant 1, mRNA.//7791//7q34f	-0.325	0.832		0.022	0.002
