# Supplementary material for: nc886 is induced by TGF-β and suppresses the microRNA pathway in ovarian cancer
Source: Nat Commun. 2018 Mar 21;9:1166. doi: 10.1038/s41467-018-03556-7 (PMC5862949; doi:10.1038/s41467-018-03556-7)
Supplement: Supplementary file 10 — Supplementary Data 7 [file 41467_2018_3556_MOESM10_ESM.xlsx]

## Sheet: Supplementary Data File 7
Supplementary Data File 7. nc886-specific interacting proteins found in mass spectrometry analysis. Known DICER1 direct binding proteins from STRING™ (shown in Fig. 5a) are highlighted in bold
		nc886		control RNA
GeneID	GeneSymbol	unique peptide count	iBAQ	unique peptide count	iBAQ
23405	DICER1	10	0.33
85461	TANC1	6	0.11
54914	FOCAD	4	0.02
11190	CEP250	4	0.02
23365	ARHGEF12	3	0.03	2
1660	DHX9	3	0.03	1
8725	URI1	3	0.2	1
57020	C16orf62	3	0.18	1
369	ARAF	3	0.4	1
23367	LARP1	3	0.1	1
9972	NUP153	3	0.01
83660	TLN2	3	0.02
2736	GLI2	3	0.006
9810	RNF40	3	0.18
64411	ARAP3	3	0.01
85313	PPIL4	3	0.48
9815	GIT2	3	0.53
23001	WDFY3	3	0.01
29109	FHOD1	2	0.03	2
6222	RPS18	2	0.37	1
7739	ZNF185	2	0.16	1
22954	TRIM32	2	0.28	1
55833	UBAP2	2	0.009	1
26003	GORASP2	2	0.63	1
55622	TTC27	2	0.1	1
5875	RABGGTA	2	0.16	1
10204	NUTF2	2	11	1
3187	HNRNPH1	2	9.7
57122	NUP107	2	0.05
79869	CPSF7	2	4.4
9209	LRRFIP2	2	0.08
7145	TNS1	2	0.04
219285	SAMD9L	2	0.02
637	BID	2	0.72
5935	RBM3	2	4
8660	IRS2	2	0.06
10318	TNIP1	2	0.28
25870	SUMF2	2	0.45
26065	LSM14A	2	0.33
51068	NMD3	2	0.21
55677	IWS1	2	0.26
57614	KIAA1468	2	0.08
65123	INTS3	2	0.11
84836	ABHD14B	2	0.88
90627	STARD13	2	0.07
134549	SHROOM1	2	0.06
23255	MTCL1	2	0.009
5170	PDPK1	2	0.07
6305	SBF1	2	0.007
8890	EIF2B4	2	0.1
10111	RAD50	2	0.02
23074	UHRF1BP1L	2	0.03
51181	DCXR	2	0.19
51512	GTSE1	2	0.11
64207	IRF2BPL	2	0.05
89796	NAV1	2	0.02
124801	LSM12	2	1.3
24137	KIF4A	2	0.05
51501	C11orf73	1	0.2	1
55181	SMG8	1	0.02	1
9530	BAG4	1	0.13	1
26019	UPF2	1	0.02	1
84942	WDR73	1	0.14	1
3073	HEXA	1	0.1	1
23647	ARFIP2	1	0.19	1
51668	HSPB11	1	1.4	1
122830	NAA30	1	0.18	1
1743	DLST	1	0.11	1
55738	ARFGAP1	1	0.1	1
65124	SOWAHC	1	0.05	1
6885	MAP3K7	1	0.17	1
708	C1QBP	1	0.03	1
63916	ELMO2	1	0.02	1
112970	KTI12	1	0.13	1
3066	HDAC2	1	2
3305	HSPA1L	1	58.1
1806	DPYD	1	0.03
28998	MRPL13	1	14
10212	DDX39A	1	0.4
55723	ASF1B	1	1.2
6146	RPL22	1	1.3
26993	AKAP8L	1	0.19
8208	CHAF1B	1	0.04
10465	PPIH	1	0.16
84930	MASTL	1	0.09
347688	TUBB8	1	0.22
5232	PGK2	1	0.93
4542	MYO1F	1	0.53
56341	PRMT8	1	1.2
23301	EHBP1	1	0.005
54915	YTHDF1	1	0.72
5603	MAPK13	1	0.42
23283	CSTF2T	1	0.12
93349	SP140L	1	3.8
23163	GGA3	1	0.36
3433	IFIT2	1	0.37
5476	CTSA	1	0.49
6385	SDC4	1	0.06
8650	NUMB	1	0.05
10330	CNPY2	1	0.22
22839	DLGAP4	1	0.2
23143	LRCH1	1	0.02
23474	ETHE1	1	0.21
26031	OSBPL3	1	0.03
29108	PYCARD	1	0.61
51084	CRYL1	1	0.49
51184	GPN3	1	0.2
55163	PNPO	1	0.78
55211	DPPA4	1	0.38
55255	WDR41	1	0.06
56949	XAB2	1	0.05
64788	LMF1	1	2.9
79029	SPATA5L1	1	0.04
80210	ARMC9	1	0.06
84498	FAM120B	1	0.03
84823	LMNB2	1	0.03
123169	LEO1	1	0.04
123803	NTAN1	1	0.14
125061	AFMID	1	0.57
135152	B3GAT2	1	2.7
23380	SRGAP2	1	0.27
63922	CHTF18	1	0.66
9882	TBC1D4	1	0.29
23196	FAM120A	1	0.48
353274	ZNF445	1	3.2
33	ACADL	1	4.1
320	APBA1	1	0.57
669	BPGM	1	0.07
945	CD33	1	0.17
1290	COL5A2	1	0.02
2011	MARK2	1	0.13
2309	FOXO3	1	0.01
2551	GABPA	1	0.22
3029	HAGH	1	0.09
3241	HPCAL1	1	0.04
3895	KTN1	1	0.08
4200	ME2	1	0.03
5116	PCNT	1	0.004
6397	SEC14L1	1	0.04
6527	SLC5A4	1	0.25
8189	SYMPK	1	0.01
8479	HIRIP3	1	0.02
10906	TRAFD1	1	0.12
11020	IFT27	1	0.47
11216	AKAP10	1	0.12
23122	CLASP2	1	0.003
23418	CRB1	1	0.07
24139	EML2	1	0.06
27146	FAM184B	1	0.03
29894	CPSF1	1	0.005
51110	LACTB2	1	0.22
54812	AFTPH	1	0.02
54952	TRNAU1AP	1	0.15
55280	CWF19L1	1	0.07
57610	RANBP10	1	0.06
58527	ABRACL	1	0.69
80014	WWC2	1	0.08
84669	USP32	1	0.01
85320	ABCC11	1	0.02
85378	TUBGCP6	1	0.004
89978	DPH6	1	0.25
143888	KDELC2	1	0.11
170261	ZCCHC12	1	0.03
387104	SOGA3	1	0.05
2260	FGFR1	0	0.31
112802	KRT71	0	8.4
4744	NEFH	0	12.8
640	BLK	0	0.38
2263	FGFR2	0	0.32
2264	FGFR4	0	0.31
2534	FYN	0	0.44
3055	HCK	0	0.41
3932	LCK	0	0.45
4067	LYN	0	0.43
4117	MAK	0	0.29
7525	YES1	0	0.43
22858	ICK	0	0.29
23552	CDK20	0	0.57
552900	BOLA2	0	3.9
10965	ACOT2	0	0.18
23475	QPRT	0	0.26
641371	ACOT1	0	0.21
641372	ACOT6	0	0.54
100287171	WASH1	0	0.14
