# Supplementary material for: nc886 is induced by TGF-β and suppresses the microRNA pathway in ovarian cancer
Source: Nat Commun. 2018 Mar 21;9:1166. doi: 10.1038/s41467-018-03556-7 (PMC5862949; doi:10.1038/s41467-018-03556-7)
Supplement: Supplementary file 11 — Supplementary Data 8 [file 41467_2018_3556_MOESM11_ESM.xlsx]

## Sheet: Supplementary Data File 8
Supplementary Data File 8. Expression of the three genes (FRMD6, TAGLN, and TPM1) and the Bayesian probability score of the 118-gene nc886 signature in the OC patient cohort (GSE9891, n=285)
patient		expression level (normalized array values)			Bayesian probability score
Symbol	ID	FRMD6	TAGLN	TPM1	BCCP	Probability
GSM250001	X129	8.2235	11.5917	9.7179	high	0.992
GSM250000	X146	9.2283	10.343	10.0519	high	0.818
GSM249999	X152	6.1491	10.0154	8.548	high	0.996
GSM249998	X20019	5.74	9.8725	7.5532	low	0.424
GSM249997	X20025	9.0312	11.3935	10.2843	high	0.999
GSM249996	X20027	5.8316	7.4161	8.3167	low	0.004
GSM249995	X20031	7.5275	9.0649	8.1856	low	0.03
GSM249994	X20032	8.0745	12.3109	9.2308	high	0.968
GSM249993	X20041	7.3452	8.5438	8.6268	low	0.001
GSM249992	X20046	9.7466	11.1904	9.5243	high	0.998
GSM249991	X20074	6.6033	10.7385	9.065	low	0.394
GSM249728	X22002	7.452	10.5282	8.9366	low	0.002
GSM249990	X22012	8.1721	12.3162	9.8578	low	0.021
GSM249989	X22013	9.0209	10.7194	9.2302	high	0.652
GSM249988	X22020	8.7388	11.4356	9.5769	high	0.997
GSM249987	X22023	8.28	10.3042	9.8132	low	0.216
GSM249725	X22027	6.9947	9.6643	9.185	high	0.723
GSM249986	X22029	7.8834	10.15	9.4181	low	0.06
GSM249985	X22031	7.1789	10.7975	9.7719	low	0.025
GSM249984	X22037	8.2974	10.8565	9.8119	high	0.996
GSM249983	X22046	8.2736	9.9708	9.4025	high	0.801
GSM249982	X22047	9.0958	11.8496	10.9405	high	1
GSM249981	X22048	5.67	9.784	9.612	high	0.509
GSM249980	X22057	6.5164	8.181	7.7594	high	0.548
GSM249979	X22058	8.5161	11.792	10.1241	high	0.965
GSM249978	X2219	9.5055	11.6174	9.6309	high	0.999
GSM249977	X2227	7.5882	11.4158	9.5092	high	0.735
GSM249976	X23026	8.2414	9.4937	9.9476	low	0.005
GSM249975	X23030	7.1576	10.5053	8.55	low	0.063
GSM249727	X23036	7.4312	9.4206	9.0252	low	0.0001
GSM249974	X23043	8.1939	8.9519	8.5544	high	0.936
GSM249721	X23052	8.2632	9.9946	8.7443	low	0.029
GSM249973	X23053	4.5925	10.5808	8.598	low	0.0001
GSM249972	X23055	6.5528	9.0863	8.2463	low	0.003
GSM249716	X23066	6.4307	9.1605	7.9057	low	0.024
GSM249971	X23070	7.2541	10.8807	8.9612	high	0.951
GSM249970	X23074	7.7824	10.9255	9.1454	high	0.999
GSM249969	X23077	7.2296	10.983	8.9068	high	0.893
GSM249968	X23084	6.3239	7.7207	7.9591	low	0.105
GSM249967	X23098	5.5913	9.506	8.7819	low	0.015
GSM249966	X23102	8.0188	9.8798	8.7035	low	0.067
GSM249965	X23106	7.3057	9.4288	7.9288	low	0.01
GSM249964	X23116	8.8619	9.7724	9.5551	high	0.921
GSM249963	X23128	8.3274	9.4413	7.984	low	0.077
GSM249962	X23139	8.5207	10.0082	8.9056	low	0.258
GSM249961	X23143	7.362	9.5474	8.0629	low	0.175
GSM249960	X23162	6.5017	9.6463	8.3637	low	0.0001
GSM249959	X23165	5.5858	6.9735	7.34	low	0.0001
GSM249958	X23167	7.0584	10.2162	9.6453	low	0.006
GSM249957	X23170	8.8465	12.161	9.5082	high	0.644
GSM249956	X23172	8.5294	11.0798	9.9222	high	0.917
GSM249720	X23177	7.7967	11.8795	10.0555	high	0.992
GSM249955	X23178	6.5649	10.7828	8.7567	low	0.038
GSM249954	X23182	6.0283	10.287	8.1095	low	0.24
GSM249953	X23187	7.6297	11.2735	8.2497	high	0.579
GSM249951	X23197	9.3525	10.794	9.9463	high	0.936
GSM249950	X23202	7.9905	10.6864	8.3631	high	0.688
GSM249949	X23204	7.1435	9.1053	7.8169	low	0.0001
GSM249948	X23210	6.9767	9.7342	8.0207	low	0.0001
GSM249947	X23212	9.2812	12.2893	10.2621	high	1
GSM249946	X23213	8.5361	11.1062	8.4917	low	0.166
GSM249945	X23221	9.0077	10.8922	9.9046	high	0.999
GSM249944	X26047	7.5268	11.2735	9.7432	high	0.927
GSM249943	X261	6.71	9.7488	8.9897	low	0.453
GSM249942	X27006	6.8465	9.2863	7.657	high	0.661
GSM249941	X27098	7.7275	10.0272	9.0583	low	0.099
GSM249940	X32013	8.7066	10.7751	10.1823	high	1
GSM249939	X32022	6.7743	10.4899	8.3983	low	0.371
GSM249938	X32032	6.9467	8.6947	9.1071	low	0.0001
GSM249937	X32034	6.4725	12.0618	8.9138	high	1
GSM249936	X32048	7.053	9.8417	7.8865	low	0.385
GSM249935	X32049	8.0834	11.2139	9.6778	high	0.994
GSM249934	X32054	7.0572	8.9183	8.4671	low	0.075
GSM249933	X32055	7.8227	8.1245	8.7349	low	0.0001
GSM249932	X32089	8.1334	9.8125	8.2044	low	0.124
GSM249931	X32098	9.2456	11.8986	9.8327	high	0.895
GSM249930	X32103	6.9271	8.2093	7.6963	low	0.004
GSM249715	X32117	6.2576	8.9704	9.0088	low	0.003
GSM249929	X34019	6.5053	8.5544	8.63	low	0.007
GSM249928	X34049	6.8535	9.1794	8.6244	high	0.824
GSM249927	X34066	8.0192	10.3583	8.8497	low	0.0001
GSM249926	X34078	6.6961	8.3866	8.4731	low	0.0001
GSM249925	X34080	8.3201	11.1809	8.9107	low	0.389
GSM249924	X34085	6.7745	9.9445	8.4625	high	0.744
GSM249923	X34086	9.0279	11.3766	9.4807	high	0.937
GSM249922	X34090	8.2721	7.8391	9.5339	low	0.0001
GSM249921	X34102	5.3742	8.2104	7.1116	low	0.217
GSM249920	X34103	8.1191	11.2279	9.7741	high	0.908
GSM249919	X34111	7.6916	11.0887	9.0658	high	0.752
GSM249918	X34113	8.4863	8.442	7.8073	low	0.061
GSM249917	X34117	8.3315	11.1711	9.6112	high	0.99
GSM249916	X34125	6.2562	7.0153	8.7761	high	0.736
GSM249915	X34165	8.82	11.4558	9.5465	high	0.98
GSM249914	X34168	8.5889	11.3374	8.7211	high	0.916
GSM249913	X34172	8.6361	8.4851	8.6973	low	0.134
GSM249912	X34186	7.0291	9.3118	8.9219	low	0.008
GSM249911	X34202	9.953	12.1232	10.1149	high	1
GSM249910	X34207	7.7189	10.1558	9.1215	low	0.073
GSM249909	X34801	9.1898	12.0135	9.9658	high	1
GSM249908	X3498	7.6247	10.093	8.9366	low	0.034
GSM249907	X351	8.5463	11.0071	9.9946	low	0.029
GSM249906	X374	8.3694	9.3344	8.3716	high	0.996
GSM249905	X379	6.2091	7.6925	9.4798	low	0.018
GSM249904	X381	6.517	8.7184	10.1699	low	0.02
GSM249903	X386	8.0701	10.6301	9.0921	low	0.46
GSM249902	X387	6.9564	11.4685	8.7094	high	0.999
GSM249901	X41010	4.6164	8.6392	11.0316	low	0.028
GSM249900	X41023	6.2528	9.2951	7.5382	low	0.446
GSM249899	X41064	7.2246	10.7244	9.4104	high	0.793
GSM249898	X41079	6.4766	9.8713	8.2874	high	0.976
GSM249897	X41165	6.357	9.8676	9.2749	low	0.026
GSM249896	X41170	9.3707	12.2778	9.6919	high	0.998
GSM249895	X41192	9.9388	12.1044	10.2139	high	0.87
GSM249894	X41203	6.1145	10.2734	9.4539	high	0.82
GSM249893	X41264	6.8985	11.4331	7.9846	low	0.015
GSM249892	X41266	7.5029	9.9741	8.0652	high	0.994
GSM249891	X41285	7.7743	9.6982	9.1102	high	0.982
GSM249890	X41300	9.1127	11.6383	9.9708	low	0.357
GSM249889	X41307	7.8585	10.5003	9.3085	low	0.334
GSM249888	X41310	8.6731	11.1499	9.6825	high	0.912
GSM249887	X41324	7.8601	11.8724	9.5367	low	0.383
GSM249886	X41325	6.7245	9.2985	9.2194	low	0.0001
GSM249885	X41358	8.2633	9.7719	8.6698	low	0.23
GSM249884	X424	7.5621	8.8286	6.9498	high	0.523
GSM249883	X427	6.3932	9.7395	7.7899	low	0.064
GSM249882	X428	7.6273	10.3172	8.8439	low	0.104
GSM249881	X434	6.4875	11.4063	9.1645	high	1
GSM249876	X440	9.0788	11.9107	10.3805	high	0.996
GSM249880	X44078	6.0004	7.4973	8.1278	low	0.025
GSM249879	X44080	9.2968	11.0578	9.5023	high	1
GSM249878	X44087	7.4391	7.8363	8.4161	low	0.002
GSM249877	X44090	7.7344	10.7815	8.6265	low	0.045
GSM249875	X44102	8.494	10.0519	10.0498	low	0.067
GSM249874	X44110	8.1008	10.543	9.1496	low	0.32
GSM249873	X44163	8.5089	10.1873	8.5785	high	0.986
GSM249872	X44186	8.8526	12.706	9.6764	high	0.996
GSM249871	X44189	8.4339	10.8907	9.0686	high	0.993
GSM249870	X44192	8.3747	8.5908	7.8828	high	0.837
GSM249869	X44196	7.5341	10.8244	8.83	high	0.976
GSM249868	X44219	7.9158	8.0253	8.8222	high	0.957
GSM249867	X44234	8.8103	11.6444	9.471	high	0.998
GSM249866	X44242	6.7858	9.044	8.1329	low	0.285
GSM249724	X44262	7.2701	9.2062	9.1277	low	0.0001
GSM249865	X44285	7.9795	11.0281	9.2684	high	0.925
GSM249864	X44286	4.8926	6.2697	7.6506	low	0.046
GSM249863	X44288	8.5267	10.4606	8.3637	high	0.919
GSM249862	X44303	7.9615	10.9646	9.2563	high	0.859
GSM249861	X44306	5.8219	8.7221	8.9744	high	0.937
GSM249860	X44341	9.5517	10.6718	9.3142	high	0.996
GSM249859	X44349	8.3139	11.0149	9.4091	high	0.946
GSM249858	X44366	10.2425	10.2605	9.2484	high	1
GSM249857	X44377	7.5993	9.6833	8.7225	high	0.972
GSM249856	X44417	7.5877	8.0978	9.4143	low	0.063
GSM249855	X44428	5.4264	10.6023	9.2548	high	0.999
GSM249854	X445	8.9668	11.7266	9.9159	high	0.911
GSM249853	X450	8.077	8.711	8.3965	low	0.007
GSM249852	X457	7.801	10.1209	8.6244	low	0.078
GSM249851	X459	7.1636	10.0548	8.94	low	0.2
GSM249850	X469	9.1779	9.6838	8.8456	high	0.739
GSM249849	X474	8.2601	9.5327	8.3976	high	0.916
GSM249848	X479	8.6798	11.8066	9.7793	high	0.954
GSM249847	X484	7.3804	8.191	8.2066	low	0.0001
GSM249846	X485	9.3116	11.5352	9.8432	high	0.999
GSM249845	X487	9.0901	12.361	10.656	high	1
GSM249844	X488	7.468	9.5896	7.4711	low	0.377
GSM249839	X49	8.4889	10.6185	9.1732	high	0.979
GSM249843	X490	9.2919	11.5466	9.7426	high	0.992
GSM249842	X493	7.1409	10.1707	8.4829	low	0.031
GSM249841	X496	7.1255	9.331	8.8609	low	0.226
GSM249840	X498	8.9356	11.2551	9.0535	high	0.948
GSM249838	X500	8.7824	11.2469	9.3318	high	0.896
GSM249837	X502	6.9001	8.9799	8.8884	low	0.001
GSM249836	X507	9.42	12.0799	10.4808	high	1
GSM249827	X510	8.6441	10.983	9.3705	high	1
GSM249835	X51005	8.5842	10.1156	8.8271	high	0.999
GSM249834	X51016	8.2647	11.5888	9.7075	high	0.996
GSM249833	X51053	7.2495	10.5908	8.4712	high	0.765
GSM249832	X51062	5.6662	9.6445	7.8484	low	0.0001
GSM249719	X51068	7.5438	10.0501	9.0804	low	0.005
GSM249831	X51080	8.678	11.1749	9.364	high	0.998
GSM249830	X51083	8.1123	11.0561	9.1634	high	0.987
GSM249829	X51086	9.545	11.9632	9.9202	high	0.999
GSM249828	X51093	6.7555	10.415	8.4925	high	0.619
GSM249823	X511	8.7619	10.7515	8.8311	high	0.585
GSM249826	X51104	7.1468	11.4533	9.3827	low	0.087
GSM249825	X51125	8.6273	10.1956	8.6783	high	0.944
GSM249824	X51171	6.9765	9.5818	8.9024	high	0.968
GSM249718	X51174	7.6487	10.3367	9.169	low	0.003
GSM249822	X512	7.1882	10.0864	9.7511	low	0.097
GSM249821	X516	9.3194	12.1735	10.5943	high	1
GSM249820	X523	8.0401	10.4477	8.5174	low	0.046
GSM249819	X525	6.914	7.839	7.5788	low	0.0001
GSM249818	X532	8.3784	10.7501	8.8795	high	1
GSM249817	X533	9.4599	11.1729	10.4686	high	0.899
GSM249816	X536	8.1328	10.8778	9.4043	high	0.941
GSM249815	X541	7.8077	11.709	8.7225	high	0.973
GSM249814	X550	9.0855	10.1692	8.6942	high	0.904
GSM249813	X552	7.515	10.3772	9.8266	high	0.548
GSM249812	X558	6.1147	8.2865	7.9888	high	0.852
GSM249811	X561	8.1166	9.156	8.7337	low	0.0001
GSM249810	X563	7.9492	10.9071	9.4784	low	0.463
GSM249809	X570	8.7853	12.295	9.7151	high	0.837
GSM249808	X574	7.4669	10.4768	8.4719	low	0.291
GSM249807	X575	7.3218	8.5314	7.5576	low	0.007
GSM249806	X580	8.8568	11.7506	9.5053	high	0.998
GSM249805	X582	8.0387	10.1731	9.2532	low	0.022
GSM249804	X60016	7.4569	10.0122	9.216	low	0.028
GSM249803	X60020	8.2514	11.372	9.7429	high	0.76
GSM249802	X60024	5.3644	9.8846	9.0339	low	0.001
GSM249801	X60048	7.5061	9.7091	8.6265	low	0.029
GSM249800	X60049	6.7621	11.0972	8.0328	low	0.025
GSM249799	X60065	7.1122	9.1275	8.2451	high	0.928
GSM249798	X60066	7.9828	10.1905	8.51	high	0.914
GSM249797	X60067	9.0859	12.2835	10.3852	high	0.983
GSM249796	X60090	7.866	8.6161	8.0576	low	0.002
GSM249795	X60091	8.6336	11.3307	9.2485	high	0.68
GSM249794	X60102	6.4354	11.9632	9.6786	low	0.032
GSM249793	X60107	7.8254	8.9773	8.1853	low	0.013
GSM249792	X60111	6.9513	9.5672	9.1981	low	0.391
GSM249714	X60120	7.6025	10.7244	9.2036	low	0.042
GSM249791	X60135	7.2922	8.7999	8.9728	high	0.532
GSM249790	X60148	7.2731	11.9469	10.1922	high	0.949
GSM249789	X60163	7.9808	10.4065	8.4771	low	0.0001
GSM249788	X60169	7.7879	10.0306	9.1374	low	0.151
GSM249722	X60170	6.0368	7.6692	8.5433	low	0.024
GSM249786	X60174	7.8909	9.5235	10.0972	high	0.844
GSM249785	X60175	8.7697	9.7713	8.0191	low	0.479
GSM249784	X60180	7.6676	10.3394	8.894	low	0.215
GSM249783	X60181	6.9381	9.9347	8.9919	low	0.191
GSM249782	X60188	8.9747	11.3419	9.9033	high	0.85
GSM249781	X60211	8.3228	11.2571	8.6461	high	0.944
GSM249780	X60214	8.9096	8.6841	8.7419	low	0.009
GSM249779	X60228	8.3633	8.3944	8.9322	low	0.0001
GSM249778	X60258	6.2573	10.2024	7.0727	low	0.122
GSM249717	X60267	8.3865	10.4808	8.2043	low	0.035
GSM249777	X60318	6.847	10.8429	8.2494	high	0.933
GSM249776	X70003	7.0521	9.0868	8.4281	low	0.399
GSM249775	X70005	6.7767	10.2974	11.3064	low	0.231
GSM249774	X70039	7.077	6.9163	8.1939	low	0.007
GSM249773	X70045	8.6522	11.4954	8.9912	high	0.997
GSM249771	X70048	8.6924	11.8577	9.091	high	0.999
GSM249770	X70049	6.9916	8.8115	8.9929	low	0.005
GSM249769	X70054	7.3759	10.7724	8.2449	high	0.61
GSM249731	X70055	6.7622	10.5399	8.3937	low	0.066
GSM249730	X70056	7.4806	9.6304	9.1605	low	0.229
GSM249726	X70057	8.1809	10.3385	9.7735	high	0.999
GSM249723	X70070	7.4433	9.9956	8.6838	low	0.018
GSM249768	X70077	8.7282	10.3078	8.9038	high	0.982
GSM249767	X70086	7.6034	12.0531	10.2008	high	0.986
GSM249766	X70088	7.4563	9.0328	9.6089	low	0.364
GSM249765	X70100	7.3074	9.3703	9.1978	high	0.952
GSM249764	X70102	9.3836	10.7776	9.4333	high	0.999
GSM249763	X70103	7.5151	9.6516	7.6677	high	0.848
GSM249762	X70107	8.0123	10.4992	8.1934	high	0.716
GSM249761	X70115	9.3999	12.8239	10.7615	high	0.998
GSM249760	X70118	6.7177	8.821	8.3599	low	0.0001
GSM249759	X70119	8.8516	11.6246	9.6612	high	0.999
GSM249758	X70123	6.8843	9.846	9.0487	low	0.137
GSM249757	X70124	8.1628	11.179	9.206	high	0.845
GSM249756	X70125	7.3522	9.8615	8.7867	low	0.223
GSM249755	X70135	8.8087	11.3909	9.7392	high	0.988
GSM249729	X70144	7.6901	10.1217	9.1985	low	0.0001
GSM249754	X70148	7.2093	9.683	6.8205	low	0.256
GSM249753	X86058	7.129	9.9832	8.2929	low	0.024
GSM249752	X92003	8.9067	9.6617	9.2701	high	0.986
GSM249751	X92004	9.5769	9.5985	9.3173	high	0.998
GSM249750	X92065	10.0894	9.5738	9.0148	high	1
GSM249749	X92071	7.5453	9.5271	8.8294	high	0.962
GSM249748	X92074	8.858	11.4739	9.7984	high	1
GSM249747	X93006	7.9747	10.5696	9.0142	high	1
GSM249746	X93031	6.4451	10.6791	8.5537	low	0.008
GSM249745	X93050	7.7281	11.7072	10.0702	high	0.934
GSM249744	X93075	7.783	7.5545	9.8663	low	0.147
GSM249743	X94019	8.985	11.6814	10.0381	high	0.993
GSM249742	X94025	8.7221	12.1883	10.1432	high	1
GSM249741	X94044	8.7619	9.832	9.2386	high	1
GSM249740	X94056	8.9798	11.6947	10.1473	high	0.999
GSM249739	X94067	8.8823	10.3172	9.2607	high	0.998
GSM249738	X94070	7.3181	10.0409	7.7625	low	0.47
GSM249737	X94082	9.3359	11.1115	9.7927	high	0.976
GSM249736	X94084	7.2649	10.2983	10.0812	high	0.988
GSM249735	X94093	7.9097	10.5148	9.185	high	0.811
GSM249734	X94099	7.3286	10.3745	9.9681	high	0.978
GSM249733	X95002	8.2238	11.3464	9.2941	high	0.999
GSM249732	X95014	6.8114	8.3818	8.8121	low	0.074
