# Supplementary material for: nc886 is induced by TGF-β and suppresses the microRNA pathway in ovarian cancer
Source: Nat Commun. 2018 Mar 21;9:1166. doi: 10.1038/s41467-018-03556-7 (PMC5862949; doi:10.1038/s41467-018-03556-7)
Supplement: Supplementary file 12 — Supplementary Data 9 [file 41467_2018_3556_MOESM12_ESM.xlsx]

## Sheet: Supplementary Data File 9
Supplementary Data File 9. Primers used in this study
primer name	sequence (5' to 3')	comments
5S rRNA_34-11	GATCGGGCGCGTTCAGGGTGGTAT	Northern probe for 5S rRNA
ACTA2 1296-319	CTGGCATCCATGAAACCACCTACA	qRT-PCR primer
ACTA2 1509-486	CCACCGATCCAGACAGAGTATTTG	qRT-PCR primer
ADM-196R	GCGAACCCAGGTACATCAGG	qRT-PCR primer
ADM-85F	GACGTCTGAGACTTTCTCCTTCAAG	qRT-PCR primer
ANGPTL4-1197F	CCTCCGCAGGGACAAGAAC	qRT-PCR primer
ANGPTL4-1329R	GATTCCCTTCTTAAGCTTCTGCC	qRT-PCR primer
CALD1 2028-51	GGAACCTCTGGGAAAAGCAATCTG	qRT-PCR primer
CALD1 2295-72	GCTCCTGTGCAAAGGCAGTACTTT	qRT-PCR primer
CNN3 1110-32	GGGGCTCGAGATCCACACAGAAGGAGCTCAGTA	for 3'UTR cloning
CNN3 1741-19	AATTGGGCCCATGTCCACAGGCCACTTTTGTAC	for 3'UTR cloning
CNN3 717-39	GACCAGACCACAATTAGTCTGCA	qRT-PCR primer
CNN3 910-888	CCAAGCCCATACACACTCATTCC	qRT-PCR primer
COL3A1 4342-65	ACCTACACAGTTCTGGAGGATGGT	qRT-PCR primer
COL3A1 4512-490	AAAGCAAACAGGGCCAACGTCCA	qRT-PCR primer
CTGF-886F	CCTGCAGGCTAGAGAAGCAGAG	qRT-PCR primer
CTGF-994R	GAGATTTTGGGAGTACGGATGC	qRT-PCR primer
DDIT4-369F	CCCTGGACAGCAGCAACAG	qRT-PCR primer
DDIT4-475R	GTGTTCATCCTCAGGGTCACTG	qRT-PCR primer
ENO2-186F	CACCGTCTGAGTCTGCAGTCC	qRT-PCR primer
ENO2-297R	ATAGAGATCCACCTCCACTGTGG	qRT-PCR primer
FRMD6 1782-805	CACCTCGAGCTCTTCAGAAACAGT	qRT-PCR primer
FRMD6 1983-60	GCCACATCCAAAGGTGTAACTCTG	qRT-PCR primer
GBP1 1831-54	CGACAGGGTCCAGTTGCTGAAAGA	qRT-PCR primer
GBP1 1992-69	ATGGTACATGCCTTTCGTCGTCTC	qRT-PCR primer
GPR15 (F)	GGTCCCTGGTGGCCTTAATT	genomic PCR forward primer (a reference locus)
GPR15 (R)	TTGCTGGTAATGGGCACACA	genomic PCR forward primer (a reference locus)
LRRC17-F	AACTTCCTCACACACCGCAGCA	SMAD4 ChIP assay primer
LRRC17-R	TTGGCTTATTGCAGACGGTTCACAG	SMAD4 ChIP assay primer
miR-200b-3p as X/A	TCGATCATCATTACCAGGCAGTATTAGGCC	for "miR-200b sensor" cloning
miR-200b-3p sense	TAATACTGCCTGGTAATGATGA	for "miR-200b sensor" cloning
miR886 41-60	GGGGAGATCTCTGCTGGACCTAGGTAGACG	for cloning of a nc886 expression plasmid
miR886 689-70	GGGGGAATTCAATCCATAACGCACTCCGCG	for cloning of a nc886 expression plasmid
miR-886-5p sense	CGGGTCGGAGTTAGCTCAAGCGG	qRT-PCR primer and cloning of a nc886 expression plasmid
MYL9 406-29	ATGTGATTCGCAACGCCTTTGCCT	qRT-PCR primer
MYL9 599-76	ATGTTTGAGGATGCGGGTGAACTC	qRT-PCR primer
nc886 1-18 AgeI	CCCCACCGGTCGGGTCGGAGTTAGCTCA	for cloning of a nc886 expression plasmid
nc886 ChIP for	GTCCCTCTCCACATCGTCAC	SMAD4 ChIP assay primer
nc886 ChIP rev	CCAGCACAGAGATGGACAGA	SMAD4 ChIP assay primer
nc886_EPI +181+209	aggaagagagTTGATAATATAAGTTGGTGTTATTTTGAA	primer for PCR amplification of EpiTYPER segments (shown in Supplementary Fig. 2a)
nc886_EPI +251+227	cagtaatacgactcactatagggagaaggctCCTATAAAACCAATAACCAACCTCC	primer for PCR amplification of EpiTYPER segments (shown in Supplementary Fig. 2a)
nc886_EPI +45+69	aggaagagagTTATTTGTTTATTTTTGTGTTGGGG	primer for PCR amplification of EpiTYPER segments (shown in Supplementary Fig. 2a)
nc886_EPI +493+468	cagtaatacgactcactatagggagaaggctCTATAATCCAACAAACAAATCCTAAC	primer for PCR amplification of EpiTYPER segments (shown in Supplementary Fig. 2a)
nc886_EPI +70+46	cagtaatacgactcactatagggagaaggctACCCCAACACAAAAATAAACAAATA	primer for PCR amplification of EpiTYPER segments (shown in Supplementary Fig. 2a)
nc886_EPI -165-141	aggaagagagGGAGGAATTGAGAGTTTTTTTAGGA	primer for PCR amplification of EpiTYPER segments (shown in Supplementary Fig. 2a)
nc886_HRM +207+178	CAAAATAACACCAACTTATATTATCAACCT	primer for PCR amplification of MS-HRM segments (shown in Supplementary Fig. 2a)
nc886_HRM +230+251	GGTTGGTTATTGGTTTTATAGG	primer for PCR amplification of MS-HRM segments (shown in Supplementary Fig. 2a)
nc886_HRM +293+317	GATAAAAAAATGTTTGTGTAGTTTA	primer for PCR amplification of MS-HRM segments (shown in Supplementary Fig. 2a)
nc886_HRM +317+293	TAAACTACACAAACATTTTTTTATC	primer for PCR amplification of MS-HRM segments (shown in Supplementary Fig. 2a)
nc886_HRM +443+419	CAATCATACAAATAAAACAATAAAC	primer for PCR amplification of MS-HRM segments (shown in Supplementary Fig. 2a)
nc886_HRM +45+69	TTATTTGTTTATTTTTGTGTTGGGG	primer for PCR amplification of MS-HRM segments (shown in Supplementary Fig. 2a)
nc886_HRM +469+493	CCAAAACTTACCTATTAAACCACAA	primer for PCR amplification of MS-HRM segments (shown in Supplementary Fig. 2a)
nc886_HRM +558+535	GTTAGGGAGGAAGAAATTTGGAAT	primer for PCR amplification of MS-HRM segments (shown in Supplementary Fig. 2a)
nc886_HRM +68+45	CCCAACACAAAAATAAACAAATAA	primer for PCR amplification of MS-HRM segments (shown in Supplementary Fig. 2a)
nc886_HRM -141-165	TCCTAAAAAAACTCTCAATTCCTCC	primer for PCR amplification of MS-HRM segments (shown in Supplementary Fig. 2a)
nc886_HRM -15-44	GATTGAAATTTTTAAATTATAGAAGAGTGA	primer for PCR amplification of MS-HRM segments (shown in Supplementary Fig. 2a)
nc886_HRM -162-138	AAAACTAAAAATCCCTCCAAAACAC	primer for PCR amplification of MS-HRM segments (shown in Supplementary Fig. 2a)
nc886_HRM -254-278	TCTACCTAAATCCAACAACCAAACT	primer for PCR amplification of MS-HRM segments (shown in Supplementary Fig. 2a)
nc886_HRM -294-270	GGGGGTATTTTTTAGTAGTTTGGTT	primer for PCR amplification of MS-HRM segments (shown in Supplementary Fig. 2a)
nc886_HRM -40-16	TTTTTTATGGTTTAGAAGTTTTAGT	primer for PCR amplification of MS-HRM segments (shown in Supplementary Fig. 2a)
nc886_HRM -424-400	TTTAGGATTTGGTAAGAAATGAAAT	primer for PCR amplification of MS-HRM segments (shown in Supplementary Fig. 2a)
PDCD6 324-46	GGGGCTCGAGTTCAGACGTTACGACACGGATCA	for 3'UTR cloning
PDCD6 396-418	TGACCAGTTCCACGACATCCTCA	qRT-PCR primer
PDCD6 587-65	ACGATACTGAAGACCATGGACAG	qRT-PCR primer
PDCD6 856-33	AATTGGGCCCCATTCCCTTTATTGCTTACGTCAC	for 3'UTR cloning
PFKFB4-770F	CATCTACCTCTGCCGGCAC	qRT-PCR primer
PFKFB4-890R	GTCACTGATGAACTGGGCTAGACTC	qRT-PCR primer
pre-886 as RI	CCCCGAATTCAAAAGGGTCAGTAAGCACCCG	for cloning of a nc886 expression plasmid
pyro-nc886B-for	GGAGGAATTGAGAGTTTTTTTAGGA	forward primer for nc886 pyrosequencing
pyro-nc886B-rev	ACCTTCAAAATAACACCAACTTATATTATC	5'-biotinylated, reverse primer for nc886 pyrosequencing
pyro-nc886B-seq	TGTTTATTTTTGTGTTGGG	sequencing primer for nc886 pyrosequencing
SLIT2-3868F	GGCTCTCATCCAGCTTCTGC	qRT-PCR primer
SLIT2-3970R	CGGACAAAGAGAGACTCTGATCC	qRT-PCR primer
SMAD5 409-31	CGATTGTTGGGCTGGAAACAAGG	qRT-PCR primer
SMAD5 591-69	CTGCAGGCGTCCATCTAAAGATC	qRT-PCR primer
SNAI2 726-49	CTTGTGTTTGCAAGATCTGCGGCA	qRT-PCR primer
SNAI2 991-68	TTGCGTCACTCAGTGTGCTACACA	qRT-PCR primer
snoU38b-ext	AGAACTGGACAAAGTTTTCATCAC	Northern probe for snoU38b
T7 pre-124-1 as	GGCATTCACCGCGTGCCTTAA	antisense primer for pre-124-1 for T7 transcription, qRT-PCR primer for pre-miR-124
T7 pre-124-1 sense	TAATACGACTCACTATAGTGTTCACAGCGGACCTTGATT	sense primer for pre-124-1 for T7 transcription, qRT-PCR primer for pre-miR-124
T7 pre-200c as	CCATCATTACCCGGCAGTATTA	antisense primer for pre-200c for T7 transcription, qRT-PCR primer for pre-miR-200c
T7 pre-200c sense	TAATACGACTCACTATAGTCTTACCCAGCAGTGTTTGGG	sense primer for pre-200c for T7 transcription, qRT-PCR primer for pre-miR-200c
T7 pre-886 as	AAAAGGGTCAGTAAGCACCCGCG	antisense primer for pre-886 for T7 transcription, qRT-PCR primer, and Northern probe
T7 pre-886 sense	TAATACGACTCACTATAGGGTCGGAGTTAGCTCAAGCGG	sense primer for pre-886 for T7 transcription
T7 vtRNA1 as	AAAAGGACTGGAGAGCGCCCGCG	antisense primer for vtRNA1-1 for T7 transcription
T7 vtRNA1 sense	TAATACGACTCACTATAGGGCTGGCTTTAGCTCAGCGGT	sense primer for vtRNA1-1 for T7 transcription
TAGLN-452F	CCGGTTAGGCCAAGGCTC	qRT-PCR primer
TAGLN-574R	TCGATTTTGGACTGCACTTCG	qRT-PCR primer
TGFBI 2207-30	GCATTAGCTTGAAGCACTACAGGA	qRT-PCR primer
TGFBI 2359-36	GCACAAGGCTCACATCTCATTATG	qRT-PCR primer
TPM1 443-66	CGTAGCTTCTCTGAACAGACGCAT	qRT-PCR primer
TPM1 668-54	GTCGGCATCTTCAGCAATGTGCTT	qRT-PCR primer
U6pro F-BglII	GAATTAGATCTGACGCCGCCATCTCTAGG	for "pLPCX-U6" cloning
U6pro R-EcoRI	CCTACCCGGTAGAATTCG	for "pLPCX-U6" cloning
vtRNA1 as RI	CCCCGAATTCAAAAGGACTGGAGAGCGCCCG	qRT-PCR primer and cloning of a vtRNA1-1 expression plasmid
vtRNAall 1-20	GGCTGGCTTTAGCTCAGCGG	qRT-PCR primer and cloning of a vtRNA1-1 expression plasmid
ZEB2 3379-401	GATGATATGACAGACTCCGACTC	qRT-PCR primer
ZEB2 3583-61	GCTCGATAAGGTGGTGCTTGTGT	qRT-PCR primer
ZEB2 4224-46	GGGGCTCGAGGGGGCGGTTCAGCCAAGACAGAT	for 3'UTR cloning
ZEB2 5191-68	AATTGGGCCCCCCAAATGATCAACGTCATGTTCC	for 3'UTR cloning
